# Supplementary material for: Host Traits Impact the Outcome of Metagenomic Library Preparation From Dental Calculus Samples Across Diverse Mammals
Source: Mol Ecol Resour. 2025 Sep 1;25(8):e70039. doi: 10.1111/1755-0998.70039 (PMC12550474; doi:10.1111/1755-0998.70039)
Supplement: Supplementary file 2 — Table S1: men70039‐sup‐0002‐Tables.xlsx. [file MEN-25-e70039-s001.xlsx]

## Sheet: 1. Sampling and lab metadata
Supplementary Table 1: Sampling and laboratory metadata for the dental calculus samples of this study. * A pseudocount of 1 mg, equal to measurement threshold of the balance, was added to avoid zero values where sample weight was below this threshold; ** When a measurement was below the detection threshold of the HS Qubit Assay (indication "too low" displayed), we consider the true concentration …
Sample ID	Is blank	Catalogue accession(s)	Species	Combined sample?	Processing stage	ML dataset	Museum	Sampled teeth	Collection year	Country	DNA extraction batch	Sample weight (mg) *	Pigmented extract	DNA concentration (ng/μl) **	Barcoding batch	Extract vol. used (μl)	DNA input (μg)	Barcoded libraries (copies)	Barcoded libraries (copies/μl)	Indexing batch	Library vol. used (μl)	Library input (copies)	Indexing PCR cycles	Indexed libraries (copies/μl)	Theoretical indexed libraries (copies)	Sequencing pool	Pooled volume (μl)	Sample accession
HM_005	FALSE	NHMUK ZD 1912.4.28.1	Acrocodia indica	FALSE	Excluded after indexing	test	NHMUK		1912	Malaysia	20230724	11	TRUE	2.39	20230726	20	0.0478	6720000	168000	20230905	12	2016000	11	245000	1.73391e+08
HM_008	FALSE	NHMUK ZD 1986.200	Acrocodia indica	FALSE	Sequenced	train	NHMUK		<1873	Indonesia	20230724	15	FALSE	0.58	20230726	20	0.0116	3452000	86300	20230920_remainder	12	1035600	14	2310000000	3.00143e+08	Pool C	4	ERS25126063
MS_034	FALSE	Z.1822.19	Acrocodia indica	FALSE	Excluded after indexing	train	NMS	lower buccal molars	<1822	Indonesia	20230609	23	FALSE	3.82	20230620	20	0.0764	9360000	234000	20230622	18	4212000	11	1400000	3.62263e+08
MS_035	FALSE	Z.1820.8	Acrocodia indica	FALSE	Excluded after indexing	train	NMS	only buccal, all right side molars + last lower molar from left	<1820	Indonesia	20230609	24	TRUE	1.48	20230620	20	0.0296	1124000	28100	20230622	18	505800	11	1320000	4.35025e+07
MV_259	FALSE	NMW 1489	Acrocodia indica	FALSE	Excluded after indexing	test	NHM Vienna	right-side maxillar molar, only buccal	1904	Indonesia	20230613	28	FALSE	5.64	20230619	20	0.1128	2644000	66100	20230622	18	1189800	11	1450000	1.02332e+08
MV_260	FALSE	NMW 1491	Acrocodia indica	FALSE	Excluded after indexing	train	NHM Vienna	left-side maxillar molar	1904	Indonesia	20230608	26	TRUE	0.978	20230620	20	0.01956	4120000	103000	20230622	18	1854000	11	1450000	1.59458e+08
MV_261	FALSE	NMW 1488	Acrocodia indica	FALSE	Excluded after barcoding	NA	NHM Vienna	last two right-side mandible molars	1904	Indonesia	20230608	25	FALSE	4.33	20230620	20	0.0866	147600	3690
MV_262	FALSE	NMW 1490	Acrocodia indica	FALSE	Excluded after indexing	train	NHM Vienna		1904	Indonesia	20230828	18	TRUE	2.92	20230830	20	0.0584	202800000	5070000	20230920_7-7	12	60840000	11	8270000	5.23269e+09
HM_007	FALSE	NHMUK ZE 1949.3.17.47	Arctocephalus australis	FALSE	Excluded after barcoding	NA	NHMUK	outer upper jaw and inner rear molars upper			20230724	19	FALSE	0.52	20230726	20	0.0104	708000	17700
HM_070	FALSE	NHMUK ZD 1887.9.5.6	Camelus dromedarius	FALSE	Sequenced	test	NHMUK	upper left rear molar outer surface	1887	India	20230830	20	FALSE	7.22	20230906	20	0.1444	2708000000	67700000	20230920_8-8	12	812400000	11	1850000000	6.98724e+10	Pool C	4	ERS25126107
HM_071	FALSE	NHMUK ZD 1887.9.5.1	Camelus dromedarius	FALSE	Sequenced	train	NHMUK	front right molar, outer surface	1887	India	20230830	19	TRUE	8.93	20230906	10	0.0893	126000000	3150000	20230920_8-8	12	37800000	11	735000000	3.25108e+09	Pool D	5	ERS25126108
HM_072	FALSE	NHMUK ZD 1887.9.5.5	Camelus dromedarius	FALSE	Excluded after indexing	test	NHMUK	rear inner molar upper side	1887	India	20230830	14	TRUE	4.73	20230906	5	0.02365	359200000	8980000	20230920_8-8	12	107760000	11	8530000	9.26815e+09
HM_073	FALSE	NHMUK ZD 1887.9.5.3	Camelus dromedarius	FALSE	Excluded after indexing	train	NHMUK	inner upper right middle molar	1887	India	20230830	20	FALSE	8.41	20230906	20	0.1682	315600000	7890000	20230920_8-8	12	94680000	11	241000	8.14318e+09
HM_074	FALSE	NHMUK ZD 1887.9.5.2	Camelus dromedarius	FALSE	Sequenced	train	NHMUK	upper mid molar, outer surface	1887	India(?)	20230830	19	FALSE	4.97	20230906	20	0.0994	382000000	9550000	20230920_8-8	12	114600000	11	770000000	9.85644e+09	Pool D	5	ERS25126109
HM_075	FALSE	NHMUK ZD 1982.940	Camelus dromedarius	FALSE	Sequenced	train	NHMUK	lower mid molar, outer	<1962	UAE	20230830	16	TRUE	10.8	20230906	4	0.0432	334000000	8350000	20230920_8-8	12	100200000	11	2420000000	8.61794e+09	Pool C	4	ERS25126110
HM_076	FALSE	NHMUK ZD 1846.10.26.41	Camelus dromedarius	FALSE	Sequenced	train	NHMUK	ront outer right lower molar	1846		20230830	16	FALSE	0.672	20230906	20	0.01344	588000000	14700000	20230920_8-8	12	176400000	11	602000000	1.51717e+10	Pool D	5	ERS25126111
MV_227	FALSE	NMW 7536	Camelus dromedarius	FALSE	Sequenced	test	NHM Vienna	maxillar molars 1-2 left side	1890	Turkey?	20230608	24	FALSE	6.55	20230613	20	0.131	22480000	562000	20230622	18	10116000	11	353000000	8.70051e+08	Pool D	5	ERS25126309
MV_228	FALSE	NMW 612	Camelus dromedarius	FALSE	Excluded after indexing	train	NHM Vienna	right side mandible molars, only lingual	1896	Jordan	20230608	25	FALSE	31.3	20230613	20	0.626	23400000	585000	20230622	18	10530000	11	1800000	9.05658e+08
MV_001	FALSE	NMW 3390	Capreolus capreolus	FALSE	Excluded after indexing	test	NHM Vienna	all molars	1927	Austria	20230614	29	FALSE	3.15	20230620	20	0.063	48000000	1200000	20230622	18	21600000	11	1890000	1.85776e+09
MV_002	FALSE	NMW 3387	Capreolus capreolus	FALSE	Sequenced	train	NHM Vienna	all molars	1924	Austria	20230607	24	FALSE	3.57	20230612	20	0.0714	101200000	2530000	20230622	18	45540000	11	91000000	3.91678e+09	Pool D	5	ERS25126197
MV_003	FALSE	NMW 3395	Capreolus capreolus	FALSE	Excluded after indexing	train	NHM Vienna	all molars	1927	Austria	20230607	31	FALSE	3.45	20230612	20	0.069	63600000	1590000	20230622	18	28620000	11	1670000	2.46153e+09
MV_004	FALSE	NMW 3399	Capreolus capreolus	FALSE	Excluded after indexing	train	NHM Vienna	all molars	1906	Austria	20230605	31	FALSE	3.82	20230613	20	0.0764	41600000	1040000	20230622	18	18720000	11	1550000	1.61006e+09
MV_005	FALSE	NMW 72487	Capreolus capreolus	FALSE	Sequenced	test	NHM Vienna	mostly lower molar, some upper left molar	2016	Austria	20230614	24	FALSE	13.3	20230620	20	0.266	104000000	2600000	20230622	18	46800000	11	11500000	4.02514e+09	Pool D	5	ERS25126198
MV_006	FALSE	NMW 72488	Capreolus capreolus	FALSE	Sequenced	train	NHM Vienna	all molars	2016	Austria	20230614	23	FALSE	13.8	20230620	20	0.276	187600000	4690000	20230622	18	84420000	11	141000000	7.26074e+09	Pool D	5	ERS25126199
MV_007	FALSE	NMW 34860	Capreolus capreolus	FALSE	Sequenced	test	NHM Vienna	all molars	1980	Austria	20230629	14	FALSE	1.61	20230704	20	0.0322	126000000	3150000	20230920_remainder	12	37800000	11	273000000	3.25108e+09	Pool D	5	ERS25126200
MV_008	FALSE	NMW 22727	Capreolus capreolus	FALSE	Sequenced	train	NHM Vienna	all molars	1976	Austria	20230629	8	FALSE	2.44	20230704	20	0.0488	14920000000	373000000	20230920_remainder	12	4476000000	11	159000000000	3.84969e+11	Pool A	2	ERS25126201
MV_009	FALSE	NMW 22726	Capreolus capreolus	FALSE	Excluded after indexing	train	NHM Vienna	all molars	1977	Austria	20230629	14	FALSE	12.4	20230704	20	0.248	284400000	7110000	20230920_remainder	12	85320000	11	1040000	7.33815e+09
MV_010	FALSE	NMW 22728	Capreolus capreolus	FALSE	Sequenced	train	NHM Vienna	all molars	1977	Austria	20230627	18	FALSE	5.32	20230629	20	0.1064	2052000000	51300000	20230906	12	615600000	11	13700000000	5.29461e+10	Pool B	3	ERS25126202
MV_012	FALSE	NMW 3400	Capreolus capreolus	FALSE	Excluded after indexing	train	NHM Vienna	all molars	1907	Austria	20230605	21	FALSE	13.3	20230613	20	0.266	1976000	49400	20230622	18	889200	11	1510000	7.64778e+07
MV_013	FALSE	NMW 151	Capreolus capreolus	FALSE	Sequenced	train	NHM Vienna	all molars	1891	Austria	20230629	14	FALSE	3.02	20230704	20	0.0604	2540000000	63500000	20230920_remainder	12	762000000	11	37700000000	6.55376e+10	Pool B	2	ERS25126203
MV_015	FALSE	NMW 63968	Capreolus capreolus	FALSE	Sequenced	train	NHM Vienna	all molars	2002	Austria	20230629	20	FALSE	27	20230704	20	0.54	1100000000	27500000	20230920_remainder	12	330000000	11	22400000000	2.83824e+10	Pool B	3	ERS25126204
MV_016	FALSE	NMW 63967	Capreolus capreolus	FALSE	Sequenced	test	NHM Vienna	all molars	2002	Austria	20230629	22	FALSE	12.6	20230704	20	0.252	13720000000	343000000	20230920_remainder	12	4116000000	11	57800000000	3.54006e+11	Pool A	3	ERS25126205
MV_017	FALSE	NMW 63942	Capreolus capreolus	FALSE	Sequenced	train	NHM Vienna	all molars	2002	Austria	20230703	8	TRUE	9.79	20230706	20	0.1958	16360000000	409000000	20230818	18	7362000000	11	174000000	6.33186e+11	Pool D	5	ERS25126206
MV_018	FALSE	NMW 63944	Capreolus capreolus	FALSE	Sequenced	train	NHM Vienna	all molars	2003	Austria	20230626	14	FALSE	21.2	20230628	20	0.424	150800000	3770000	20230920_7-7	12	45240000	11	647000000	3.89097e+09	Pool D	5	ERS25126207
MV_019	FALSE	NMW 64592	Capreolus capreolus	FALSE	Sequenced	train	NHM Vienna	all molars	2003	Austria	20230626	30	FALSE	56.2	20230628	20	1.124	113600000	2840000	20230920_7-7	12	34080000	11	412000000	2.93113e+09	Pool D	5	ERS25126208
MV_020	FALSE	NMW 64591	Capreolus capreolus	FALSE	Sequenced	train	NHM Vienna	all molars	2003	Austria	20230626	24	FALSE	60.8	20230628	20	1.216	65200000	1630000	20230920_remainder	12	19560000	11	62000000	1.6823e+09	Pool D	5	ERS25126209
MV_021	FALSE	NMW 63964	Capreolus capreolus	FALSE	Sequenced	train	NHM Vienna	all molars	2002	Austria	20230626	14	FALSE	37.2	20230628	20	0.744	78000000	1950000	20230920_remainder	12	23400000	11	7250000000	2.01257e+09	Pool C	4	ERS25126210
MV_022	FALSE	NMW 63962	Capreolus capreolus	FALSE	Sequenced	train	NHM Vienna	all molars	2002	Austria	20230703	15	FALSE	33.6	20230706	20	0.672	16240000000	406000000	20230818	18	7308000000	11	9230000000	6.28542e+11	Pool C	4	ERS25126211
MV_023	FALSE	NMW 15631	Capreolus capreolus	FALSE	Excluded after indexing	test	NHM Vienna	all molars	1943	Austria	20230703	11	TRUE	5.81	20230831	10	0.0581	37480000	937000	20230920_remainder	12	11244000	14	2430000	3.2588e+09
MV_024	FALSE	NMW 22729	Capreolus capreolus	FALSE	Sequenced	train	NHM Vienna	all molars	1977	Austria	20230627	16	FALSE	39	20230629	20	0.78	91600000000	2290000000	20230906	12	27480000000	11	92900000000	2.36348e+12	Pool A	3	ERS25126212
MV_025	FALSE	NMW 15626	Capreolus capreolus	FALSE	Sequenced	train	NHM Vienna	upper molars	1937	Austria	20230703	21	FALSE	30.3	20230706	20	0.606	3472000000	86800000	20230829	6	520800000	11	900000000	4.47926e+10	Pool D	5	ERS25126213
MV_027	FALSE	NMW 8848	Capreolus capreolus	FALSE	Sequenced	test	NHM Vienna	all molars	1963	Austria	20230710	24	FALSE	26.5	20230712	20	0.53	22360000000	559000000	20230818	18	10062000000	11	2630000000	8.65406e+11	Pool C	4	ERS25126214
MV_028	FALSE	NMW 8708	Capreolus capreolus	FALSE	Sequenced	test	NHM Vienna	all molars	1962	Austria	20230710	14	FALSE	6.98	20230712	20	0.1396	9480000000	237000000	20230818	18	4266000000	11	21600000	3.66907e+11	Pool D	5	ERS25126215
MV_029	FALSE	NMW 5307	Capreolus capreolus	FALSE	Sequenced	train	NHM Vienna	upper molars	1937	Austria	20230710	19	FALSE	7.38	20230712	20	0.1476	2288000000	57200000	20230818	18	1029600000	11	18300000	8.85532e+10	Pool D	5	ERS25126216
MV_031	FALSE	NMW 4549	Capreolus capreolus	FALSE	Excluded after barcoding	NA	NHM Vienna	upper molars	1934	Austria	20230710	19	FALSE	9.26	20230719	20	0.1852	1448000000	36200000
MV_032	FALSE	NMW 4552	Capreolus capreolus	FALSE	Excluded after barcoding	NA	NHM Vienna	all molars	1934	Austria	20230710	13	FALSE	14.4	20230719	20	0.288	908000000	22700000
MV_033	FALSE	NMW 4551	Capreolus capreolus	FALSE	Excluded after indexing	train	NHM Vienna	all molars	1934	Austria	20230717	15	TRUE	1.94	20230721	20	0.0388	50000000	1250000	20230920_3-3	10	12500000	14	13300	3.62282e+09
MV_034	FALSE	NMW 15625	Capreolus capreolus	FALSE	Excluded after indexing	test	NHM Vienna	all molars	1937	Austria	20230717	13	TRUE	6.91	20230721	20	0.1382	12560000000	314000000	20230920_3-3	10	3140000000	11	41700	2.70063e+11
MV_035	FALSE	NMW 10078	Capreolus capreolus	FALSE	Excluded after indexing	train	NHM Vienna	all molars	1964	Austria	20230717	24	TRUE	2.18	20230721	20	0.0436	14120000000	353000000	20230920_3-3	10	3530000000	11	42900	3.03606e+11
MV_036	FALSE	NMW 124	Capreolus capreolus	FALSE	Sequenced	test	NHM Vienna	all molars	1891	Austria	20230717	15	TRUE	7.86	20230721	20	0.1572	65200000000	1630000000	20230920_3-3	10	16300000000	11	3410000000	1.40192e+12	Pool C	4	ERS25126217
MV_037	FALSE	NMW 2839	Capreolus capreolus	FALSE	Excluded after indexing	train	NHM Vienna	all molars	1926	Austria	20230717	23	TRUE	9.4	20230721	20	0.188	17160000000	429000000	20230920_3-3	10	4290000000	11	60200	3.68972e+11
MV_038	FALSE	NMW F2226	Capreolus capreolus	FALSE	Sequenced	train	NHM Vienna	upper molars	2000	Austria	20230726	23	FALSE	46.7	20230801	10	0.467	2044000000	51100000	20230905	12	613200000	11	13500000	5.27397e+10	Pool D	5	ERS25126218
MV_039	FALSE	NMW F2277	Capreolus capreolus	FALSE	Sequenced	test	NHM Vienna	lower molars	1998	Austria	20230726	17	FALSE	23.2	20230801	10	0.232	28480000000	712000000	20230905	12	8544000000	11	11100000000	7.34847e+11	Pool C	4	ERS25126219
MV_041	FALSE	NMW 8804	Capreolus capreolus	FALSE	Sequenced	test	NHM Vienna	all molars	1962	Austria	20230808	20	FALSE	42.6	20230811	20	0.852	9680000000	242000000	20230904	12	2904000000	11	2750000000	2.49765e+11	Pool C	4	ERS25126220
MV_043	FALSE	NMW 8805	Capreolus capreolus	FALSE	Sequenced	test	NHM Vienna		1962	Austria	20230808	11	FALSE	12.5	20230811	20	0.25	22800000000	570000000	20230904	12	6840000000	11	56400000000	5.8829e+11	Pool A	3	ERS25126221
MV_045	FALSE	NMW 8817	Capreolus capreolus	FALSE	Sequenced	train	NHM Vienna	all molars	1962	Austria	20230808	23	FALSE	30.4	20230811	20	0.608	6200000000	155000000	20230904	12	1860000000	11	22300000000	1.59974e+11	Pool B	3	ERS25126222
MV_046	FALSE	NMW 10088	Capreolus capreolus	FALSE	Sequenced	test	NHM Vienna	all molars	1963	Austria	20230808	22	FALSE	9.51	20230811	20	0.1902	3092000000	77300000	20230904	12	927600000	11	30200000	7.97804e+10	Pool D	5	ERS25126223
MV_047	FALSE	NMW 8710	Capreolus capreolus	FALSE	Excluded after indexing	train	NHM Vienna	all molars	1962	Austria	20230808	20	FALSE	15.4	20230811	20	0.308	9200000000	230000000	20230904	12	2760000000	11	3740000	2.3738e+11
MV_048	FALSE	NMW 10079	Capreolus capreolus	FALSE	Sequenced	train	NHM Vienna	all molars	1964	Austria	20230808	12	FALSE	55	20230811	20	1.1	33880000000	847000000	20230904	12	10164000000	11	40400000000	8.74179e+11	Pool B	2	ERS25126224
MV_049	FALSE	NMW 8707	Capreolus capreolus	FALSE	Sequenced	train	NHM Vienna	all molars	1962	Austria	20230808	14	TRUE	12.8	20230816	10	0.128	432000000	10800000	20230908	12	129600000	11	16700000	1.11466e+10	Pool D	5	ERS25126225
MV_104	FALSE	NMW 62272	Capreolus capreolus	FALSE	Sequenced	train	NHM Vienna	all molars	1998	Austria	20230717	19	FALSE	0.462	20230721	20	0.00924	2820000000	70500000	20230920_3-3	10	705000000	14	45500000000	2.04327e+11	Pool B	2	ERS25126264
MV_106	FALSE	NMW 73688	Capreolus capreolus	FALSE	Excluded after indexing	test	NHM Vienna	all molars	1994	Austria	20230627	26	FALSE	18.6	20230629	20	0.372	7080000000	177000000	20230906	12	2124000000	11	1300000	1.8268e+11
MV_107	FALSE	NMW 72493	Capreolus capreolus	FALSE	Sequenced	train	NHM Vienna	all molars	2017	Austria	20230627	10	FALSE	7.11	20230629	20	0.1422	576000000	14400000	20230906	12	172800000	11	139000000	1.48621e+10	Pool D	5	ERS25126265
MV_109	FALSE	NMW 26474	Capreolus capreolus	FALSE	Sequenced	train	NHM Vienna	all molars	1978	Austria	20230627	29	FALSE	27.7	20230629	20	0.554	1928000000	48200000	20230906	12	578400000	11	5610000000	4.97467e+10	Pool C	2	ERS25126266
MV_110	FALSE	NMW 62271	Capreolus capreolus	FALSE	Sequenced	train	NHM Vienna	lower molars	2000	Austria	20230726	29	FALSE	45.8	20230831	10	0.458	10000000000	250000000	20230920_7-7	12	3000000000	11	39200000000	2.58022e+11	Pool B	2	ERS25126267
MV_111	FALSE	NMW 82571	Capreolus capreolus	FALSE	Sequenced	test	NHM Vienna	lower molars	1989	Austria	20230726	25	FALSE	12.4	20230831	20	0.248	472000000	11800000	20230920_7-7	12	141600000	11	1180000000	1.21786e+10	Pool C	4	ERS25126268
MV_112	FALSE	NMW F1130	Capreolus capreolus	FALSE	Sequenced	train	NHM Vienna		1992	Austria	20230726	24	TRUE	35.9	20230809	5	0.1795	11680000000	292000000	20230907	12	3504000000	11	44400000000	3.0137e+11	Pool B	2	ERS25126269
RM_028	FALSE	1983.006-M-0489	Cephalophus silvicultor	FALSE	Sequenced	train	RMCA	all molars	1982	Congo (DR)	20230614	15	FALSE	1.86	20230620	20	0.0372	122800000	3070000	20230622	18	55260000	11	27200000000	4.75277e+09	Pool B	3	ERS25126341
RM_029	FALSE	1983.006-M-0495	Cephalophus silvicultor	FALSE	Sequenced	test	RMCA	all upper molars	1982	Congo (DR)	20230614	15	FALSE	2.04	20230620	20	0.0408	52000000	1300000	20230622	18	23400000	11	519000000	2.01257e+09	Pool D	5	ERS25126342
RM_030	FALSE	1983.006-M-0491	Cephalophus silvicultor	FALSE	Sequenced	train	RMCA	lower molars; mostly right side	1979	Congo (DR)	20230614	23	TRUE	3.62	20230620	20	0.0724	66400000	1660000	20230622	18	29880000	11	323000000	2.5699e+09	Pool D	5	ERS25126343
RM_031	FALSE	1983.006-M-0492	Cephalophus silvicultor	FALSE	Sequenced	test	RMCA	two posterior molars from each side, mandible and maxilla	1978	Congo (DR)	20230627	28	FALSE	6.79	20230629	20	0.1358	46800000000	1170000000	20230906	12	14040000000	11	120000000000	1.20754e+12	Pool A	2	ERS25126344
RM_032	FALSE	1983.006-M-0490	Cephalophus silvicultor	FALSE	Sequenced	train	RMCA	all molars	1982	Congo (DR)	20230627	16	FALSE	6.27	20230629	20	0.1254	14880000000	372000000	20230906	12	4464000000	11	51900000000	3.83937e+11	Pool A	3	ERS25126345
RM_033	FALSE	1983.006-M-0493	Cephalophus silvicultor	FALSE	Sequenced	train	RMCA	all molars; mostly buccal side	1979	Congo (DR)	20230627	23	FALSE	4.77	20230629	20	0.0954	8280000000	207000000	20230906	12	2484000000	11	73700000000	2.13642e+11	Pool A	3	ERS25126346
RM_034	FALSE	1983.006-M-0494	Cephalophus silvicultor	FALSE	Sequenced	train	RMCA	all maxilla molars buccal side only	1981	Congo (DR)	20230627	24	FALSE	10.5	20230629	20	0.21	8080000000	202000000	20230720	12	2424000000	10	201000000000	1.3906e+11	Pool A	2	ERS25126347
RM_035	FALSE	1983.006-M-0496	Cephalophus silvicultor	FALSE	Sequenced	train	RMCA	all molars	1979	Congo (DR)	20230629	13	FALSE	5.24	20230704	20	0.1048	6800000000	170000000	20230906	12	2040000000	11	50500000000	1.75455e+11	Pool A	3	ERS25126348
RM_039	FALSE	1989.024-M-0013	Cephalophus silvicultor	FALSE	Sequenced	test	RMCA	all molars	1983	Congo (DR)	20230629	19	FALSE	2.14	20230704	20	0.0428	2652000000	66300000	20230906	12	795600000	11	33500000000	6.84275e+10	Pool B	2	ERS25126349
RM_040	FALSE	1989.024-M-0014	Cephalophus silvicultor	FALSE	Sequenced	train	RMCA	two posterior molars from each side of mandible	1983	Congo (DR)	20230629	18	FALSE	3.88	20230831	20	0.0776	11320000000	283000000	20230906	12	3396000000	11	82300000000	2.92081e+11	Pool A	3	ERS25126350
RM_041	FALSE	1989.024-M-0012	Cephalophus silvicultor	FALSE	Sequenced	train	RMCA	all mandible molars + 2 posterior right maxillar molars	1982	Congo (DR)	20230629	13	FALSE	1.61	20230831	20	0.0322	11280000000	282000000	20230906	12	3384000000	11	117000000000	2.91049e+11	Pool A	2	ERS25126351
RM_042	FALSE	1989.024-M-0011	Cephalophus silvicultor	FALSE	Sequenced	test	RMCA	right mandible molars	1981	Congo (DR)	20230629	12	FALSE	5.3	20230831	20	0.106	12360000000	309000000	20230906	12	3708000000	11	58900000000	3.18915e+11	Pool A	3	ERS25126352
RM_043	FALSE	4260	Cephalophus silvicultor	FALSE	Sequenced	test	RMCA	lower left molars; lingual and buccal sides	1914	Congo (DR)	20230629	22	FALSE	1.17	20230831	20	0.0234	3068000000	76700000	20230906	12	920400000	11	25600000000	7.91612e+10	Pool B	3	ERS25126353
RM_044	FALSE	685	Cephalophus silvicultor	FALSE	Sequenced	train	RMCA	three posterior upper molars from each side and three posterior lower molars from right side	1919 (received)	Congo (DR)	20230703	17	FALSE	1.86	20230706	20	0.0372	4600000000	115000000	20230818	18	2070000000	11	68600000000	1.78035e+11	Pool A	3	ERS25126354
RM_045	FALSE	223	Cephalophus silvicultor	FALSE	Sequenced	test	RMCA	lower molars	1899 (received)	Congo (DR)	20230703	15	FALSE	1.46	20230706	20	0.0292	6320000000	158000000	20230818	18	2844000000	11	13000000000	2.44605e+11	Pool B	3	ERS25126355
RM_046	FALSE	895	Cephalophus silvicultor	FALSE	Sequenced	train	RMCA	all lower molars; upper molars, buccal side	1911 (received)	Congo (DR)	20230703	15	FALSE	4	20230706	20	0.08	5120000000	128000000	20230818	18	2304000000	11	39200000000	1.98161e+11	Pool B	2	ERS25126357
RM_048	FALSE	2438	Cephalophus silvicultor	FALSE	Sequenced	train	RMCA	all upper molars buccal only and lower left-side molars	1913 (received)	Congo (DR)	20230703	19	FALSE	5.49	20230706	20	0.1098	10680000000	267000000	20230818	18	4806000000	11	40200000000	4.13351e+11	Pool B	2	ERS25126358
RM_050	FALSE	2752	Cephalophus silvicultor	FALSE	Sequenced	train	RMCA	upper left side molars	1914 (received)	Congo (DR)	20230710	16	FALSE	1.95	20230712	20	0.039	6560000000	164000000	20230818	18	2952000000	11	57400000000	2.53894e+11	Pool A	3	ERS25126359
RM_051	FALSE	10156	Cephalophus silvicultor	FALSE	Excluded after indexing	test	RMCA	lower right molars lingual side	1930 (received)	Congo (DR)	20230710	25	TRUE	21.6	20230712	20	0.432	143200000	3580000	20230818	18	64440000	14	9250000	1.86763e+10
RM_053	FALSE	11269	Cephalophus silvicultor	FALSE	Sequenced	train	RMCA	lower right molars lingual side, last molar also buccal	1931 (received)	Rwanda	20230710	31	TRUE	6.43	20230831	10	0.0643	286000000	7150000	20230920_remainder	12	85800000	14	121000000000	2.4867e+10	Pool A	2	ERS25126360
RM_054	FALSE	11270	Cephalophus silvicultor	FALSE	Excluded after indexing	train	RMCA	lower molars, lingual only	1931 (received)	Rwanda	20230717	12	FALSE	2.22	20230721	20	0.0444	444000000	11100000	20230920_3-3	10	111000000	14	159000	3.21706e+10
RM_055	FALSE	18514	Cephalophus silvicultor	FALSE	Sequenced	train	RMCA	lower molars	1948	Congo (DR)	20230717	15	FALSE	1.69	20230721	20	0.0338	9720000000	243000000	20230920_3-3	10	2430000000	11	2070000000	2.08998e+11	Pool C	4	ERS25126361
RM_056	FALSE	17574	Cephalophus silvicultor	FALSE	Sequenced	test	RMCA	upper molars buccal + posterior lower molars lingual	1940	Congo (DR)	20230717	21	FALSE	1.79	20230721	20	0.0358	4440000000	111000000	20230920_3-3	10	1110000000	11	13500000	9.54682e+10	Pool D	5	ERS25126362
RM_057	FALSE	18515	Cephalophus silvicultor	FALSE	Sequenced	train	RMCA	all molars	1948	Congo (DR)	20230717	10	FALSE	3.48	20230721	20	0.0696	10040000000	251000000	20230920_3-3	10	2510000000	11	3060000000	2.15878e+11	Pool C	4	ERS25126363
RM_060	FALSE	19175	Cephalophus silvicultor	FALSE	Sequenced	train	RMCA	lower molars lingual only	1938	Congo (DR)	20230717	11	FALSE	13.4	20230721	20	0.268	41600000000	1040000000	20230920_3-3	10	10400000000	11	6640000000	8.94477e+11	Pool C	2	ERS25126364
MV_283	FALSE	NMW 3086/ST318	Ceratotherium simum	FALSE	Sequenced	train	NHM Vienna	lower molars	1894	Sudan	20230627	17	FALSE	0.427	20230629	20	0.00854	158800000	3970000	20230720	12	47640000	10	8140000000	2.73301e+09	Pool C	4	ERS25126327
RM_162	FALSE	5921	Ceratotherium simum	FALSE	Sequenced	train	RMCA	two last lower molars from left, buccal side only	<1898	Congo (DR)	20230717	18	FALSE	3.83	20230721	20	0.0766	5960000000	149000000	20230920_3-3	10	1490000000	11	2780000000	1.28151e+11	Pool C	4	ERS25126429
RM_164	FALSE	3880	Ceratotherium simum	FALSE	Sequenced	test	RMCA	third lower molar from left, buccal only, buccal only			20230814	19	FALSE	3.33	20230821	20	0.0666	4520000000	113000000	20230908	12	1356000000	11	892000000	1.16626e+11	Pool D	5	ERS25126430
RM_167	FALSE	3881	Ceratotherium simum	FALSE	Sequenced	test	RMCA	second and third lower molar, left side	<1915(?)	Congo (DR)	20230703	21	FALSE	23	20230706	20	0.46	10240000000	256000000	20230818	18	4608000000	11	16700000000	3.96322e+11	Pool B	3	ERS25126431
RM_169	FALSE	5920	Ceratotherium simum	FALSE	Sequenced	train	RMCA	second to last lower molar, buccal only	<1898	Congo (DR)	20230703	19	FALSE	29.9	20230706	20	0.598	2692000000	67300000	20230818	18	1211400000	11	567000000	1.04189e+11	Pool D	5	ERS25126432
RM_171	FALSE	5926	Ceratotherium simum	FALSE	Sequenced	train	RMCA	left-side lower molars buccal only	<1898	Congo (DR)	20230703	15	FALSE	5.29	20230706	20	0.1058	6160000000	154000000	20230818	18	2772000000	11	69600000000	2.38412e+11	Pool A	3	ERS25126433
RM_172	FALSE	5927	Ceratotherium simum	FALSE	Sequenced	train	RMCA	second and third right-side lower molar, buccal only	<1898	Congo (DR)	20230703	12	FALSE	8.15	20230706	20	0.163	12840000000	321000000	20230818	18	5778000000	11	52400000000	4.96951e+11	Pool A	3	ERS25126434
RM_174	FALSE	5919	Ceratotherium simum	FALSE	Excluded after indexing	train	RMCA	two front left-side lower molars, buccal only	<1898	Congo (DR)	20230717	16	FALSE	15.4	20230721	20	0.308	3048000000	76200000	20230920_3-3	10	762000000	14	228000	2.20847e+11
RM_176	FALSE	5922	Ceratotherium simum	FALSE	Sequenced	test	RMCA	lower molars buccal, front ones also lingual	<1898	Congo (DR)	20230803	18	FALSE	2.53	20230816	20	0.0506	10400000000	260000000	20230907	12	3120000000	11	63100000000	2.68343e+11	Pool A	3	ERS25126437
RM_178	FALSE	5924	Ceratotherium simum	FALSE	Sequenced	train	RMCA	first three from right lower molar buccal, first two from left lingual	<1898	Congo (DR)	20230803	25	FALSE	9.39	20230816	20	0.1878	7440000000	186000000	20230907	12	2232000000	11	34400000000	1.91968e+11	Pool B	2	ERS25126439
RM_181	FALSE	5925	Ceratotherium simum	FALSE	Sequenced	train	RMCA	left-side lower mandibles buccal only	<1898	Congo (DR)	20230803	14	FALSE	3.36	20230816	20	0.0672	564000000	14100000	20230907	12	169200000	11	14500000000	1.45524e+10	Pool B	3	ERS25126442
RM_212	FALSE	1196	Ceratotherium simum	FALSE	Sequenced	test	RMCA	three anterior left-side lower molars buccal, second and third anterior right-side lower molars	<1912	Congo (DR)	20230803	15	FALSE	6.74	20230816	20	0.1348	3936000000	98400000	20230907	12	1180800000	11	59800000000	1.01557e+11	Pool A	3	ERS25126469
RM_213	FALSE	36512	Ceratotherium simum	FALSE	Sequenced	train	RMCA	three anterior left-side lower molars buccal only	1952	Congo (DR)	20230814	11	FALSE	8.87	20230821	20	0.1774	2736000000	68400000	20230908	12	820800000	11	736000000	7.05948e+10	Pool D	5	ERS25126470
HM_003	FALSE	NHMUK ZD 1904.12.4.13	Cuniculus paca	FALSE	Sequenced	test	NHMUK	lower molars (both sides)	1904	Peru	20230724	5	FALSE	0.412	20230726	20	0.00824	740000000	18500000	20230905	12	222000000	11	4610000000	1.90936e+10	Pool C	4	ERS25126060
HM_012	FALSE	NHMUK ZD 1913.10.24.61	Cuniculus paca	FALSE	Sequenced	train	NHMUK		1913	Ecuador	20230724	5	FALSE	0.398	20230726	20	0.00796	294000000	7350000	20230905	12	88200000	11	7850000000	7.58585e+09	Pool C	4	ERS25126067
HM_013	FALSE	NHMUK ZD 1908.6.17.17	Cuniculus paca	FALSE	Excluded after indexing	train	NHMUK		1908	Peru	20230724	14	TRUE	7.68	20230726	20	0.1536	8360000	209000	20230905	12	2508000	11	2400000	2.15706e+08
HM_014	FALSE	NHMUK ZD 1934.9.10.189	Cuniculus paca	FALSE	Sequenced	train	NHMUK		1934	Ecuador	20230724	6	FALSE	1.2	20230726	20	0.024	6800000	170000	20230905	12	2040000	11	404000000	1.75455e+08	Pool D	5	ERS25126068
HM_060	FALSE	NHMUK ZD 1913.10.24.62	Cuniculus paca	FALSE	Sequenced	test	NHMUK	front molar left and right	1913	Ecuador	20230912	1	FALSE	1.89	20230914	20	0.0378	580000000	14500000	20230920_8-8	12	174000000	11	1340000000	1.49653e+10	Pool C	4	ERS25126099
HM_061	FALSE	NHMUK ZD 1913.10.24.59	Cuniculus paca	FALSE	Sequenced	train	NHMUK	front molar left and right	1913	Ecuador	20230912	1	FALSE	0.643	20230914	20	0.01286	1932000000	48300000	20230920_8-8	12	579600000	11	1460000000	4.98499e+10	Pool C	4	ERS25126100
HM_062	FALSE	NHMUK ZD 1908.6.17.16	Cuniculus paca	FALSE	Sequenced	train	NHMUK	lower left front molar; upper front molars, right and left	1908	Peru	20230912	6	FALSE	0.73	20230914	20	0.0146	3916000000	97900000	20230920_8-8	12	1174800000	11	4830000000	1.01041e+11	Pool C	4	ERS25126101
HM_063	FALSE	NHMUK ZD 1934.9.10.188	Cuniculus paca	FALSE	Sequenced	train	NHMUK	front lower molars, right and left	1934	Ecuador	20230912	7	FALSE	6.91	20230914	20	0.1382	3428000000	85700000	20230920_8-8	12	1028400000	11	6880000000	8.845e+10	Pool C	2	ERS25126102
HM_064	FALSE	NHMUK ZD 1900.7.7.56	Cuniculus paca	FALSE	Sequenced	train	NHMUK	front lower molars, right and left	1900	Peru	20230912	1	FALSE	0.769	20230914	20	0.01538	892000000	22300000	20230920_8-8	12	267600000	11	2070000000	2.30156e+10	Pool C	4	ERS25126103
HM_065	FALSE	NHMUK ZD 1901.11.3.76	Cuniculus paca	FALSE	Sequenced	test	NHMUK	lower right front 2 molars	1901	Brazil(?)	20230912	1	FALSE	0.224	20230914	20	0.00448	528000000	13200000	20230920_8-8	12	158400000	11	3230000000	1.36236e+10	Pool C	4	ERS25126104
HM_066	FALSE	NHMUK ZD 1903.9.4.81	Cuniculus paca	FALSE	Sequenced	train	NHMUK	lower front molars, left and right	1903	Brazil	20230912	1	FALSE	5.24	20230914	20	0.1048	2724000000	68100000	20230920_8-8	12	817200000	11	4210000000	7.02852e+10	Pool C	4	ERS25126105
HM_067	FALSE	NHMUK ZD 1903.7.1.188	Cuniculus paca	FALSE	Sequenced	test	NHMUK	front two lower molars, right side	1903	Brazil	20230912	1	FALSE	0.432	20230914	20	0.00864	2156000000	53900000	20230920_8-8	12	646800000	11	3200000000	5.56296e+10	Pool C	4	ERS25126106
HM_068	FALSE	NHMUK ZD 1903.7.7.104	Cuniculus paca	FALSE	Excluded after extraction	NA	NHMUK	front 2 molars, lower left, front molar lower right	1903	Brazil	20230831	1	FALSE	0.248
MV_281	FALSE	NMW 4279	Diceros bicornis	FALSE	Sequenced	train	NHM Vienna		1898	Somaliland	20230626	25	FALSE	0.972	20230628	20	0.01944	9320000000	233000000	20230724	18	4194000000	11	94300000000	3.60715e+11	Pool A	3	ERS25126325
MV_282	FALSE	NMW 4291/ST320	Diceros bicornis	FALSE	Sequenced	test	NHM Vienna	lower molars	1897	Somalia	20230814	20	FALSE	0.357	20230821	20	0.00714	3104000000	77600000	20230908	12	931200000	11	31800000000	8.00901e+10	Pool B	3	ERS25126326
MS_038	FALSE	Z.1996.83.2	Dugong dugon	FALSE	Sequenced	train	NMS	all molars	1872â€“1876	Australia	20230607	6	FALSE	0.312	20230612	20	0.00624	10520000	263000	20230616	18	4734000	10	1920000000	2.7158e+08	Pool C	4	ERS25126161
MS_039	FALSE	Z.1886.16.3	Dugong dugon	FALSE	Sequenced	train	NMS	all molars	<1886		20230607	11	FALSE	0.964	20230612	20	0.01928	88000000	2200000	20230616	18	39600000	10	4420000000	2.27177e+09	Pool C	4	ERS25126162
MS_060	FALSE	Z.1996.83.6	Dugong dugon	FALSE	Sequenced	test	NMS	lower right bucal and lingual	<1912		20230609	14	FALSE	0.255	20230613	20	0.0051	10240000	256000	20230616	18	4608000	10	3460000000	2.64351e+08	Pool C	4	ERS25126167
MS_062	FALSE	Z.1891.55.10	Dugong dugon	FALSE	Sequenced	train	NMS	single lower right molar			20230609	14	FALSE	1.76	20230613	20	0.0352	35880000	897000	20230616	18	16146000	10	12900000000	9.26262e+08	Pool B	3	ERS25126168
MS_063	FALSE	Z.1996.83.3	Dugong dugon	FALSE	Sequenced	test	NMS		1872â€“1876	Australia	20230613	20	FALSE	13.6	20230619	20	0.272	576000000	14400000	20230621	18	259200000	12	40600000000	3.34224e+10	Pool B	2	ERS25126169
DM_026	FALSE	E 70	Equus caballus	FALSE	Sequenced	test	Adametz collection	all molars	<1940		20230808	26	FALSE	20.9	20230811	20	0.418	62400000000	1560000000	20230904	12	18720000000	11	102000000000	1.61006e+12	Pool A	2	ERS25126028
DM_027	FALSE	E 946	Equus caballus	FALSE	Sequenced	train	Adametz collection	all molars	<1940		20230808	16	FALSE	28.3	20230811	20	0.566	42800000000	1070000000	20230904	12	12840000000	11	37800000000	1.10433e+12	Pool B	2	ERS25126029
DM_028	FALSE	E 947	Equus caballus	FALSE	Sequenced	train	Adametz collection	all molars	<1940		20230808	15	FALSE	3.81	20230811	20	0.0762	99200000000	2480000000	20230904	12	29760000000	11	89800000000	2.55958e+12	Pool A	3	ERS25126030
DM_029	FALSE	E 91	Equus caballus	FALSE	Sequenced	test	Adametz collection	all molars	<1940		20230808	15	FALSE	1.36	20230811	20	0.0272	11880000000	297000000	20230904	12	3564000000	11	133000000000	3.0653e+11	Pool A	2	ERS25126031
MS_121	FALSE	Z.1929.40.101	Equus caballus	FALSE	Sequenced	train	NMS	upper molars	<1929		20230808	24	FALSE	33.1	20230811	20	0.662	6320000000	158000000	20230904	12	1896000000	11	23400000000	1.6307e+11	Pool B	3	ERS25126188
MS_122	FALSE	Z.1929.40.99	Equus caballus	FALSE	Sequenced	train	NMS	mandible buccal only, maxilla left lingual and right buccal	<1929		20230808	17	FALSE	7.12	20230811	20	0.1424	23640000000	591000000	20230904	12	7092000000	11	74500000000	6.09964e+11	Pool A	3	ERS25126189
RM_112	FALSE	35107	Equus quagga	FALSE	Sequenced	test	RMCA	all molars	1966	Rwanda	20230710	17	TRUE	5.83	20230809	4	0.02332	9200000000	230000000	20230907	12	2760000000	11	37900000000	2.3738e+11	Pool B	2	ERS25126394
RM_113	FALSE	11335	Equus quagga	FALSE	Sequenced	train	RMCA	all molars	1931	Congo (DR)	20230710	12	FALSE	9.43	20230712	20	0.1886	44400000000	1110000000	20230818	18	19980000000	11	81500000000	1.71843e+12	Pool A	3	ERS25126395
RM_114	FALSE	35545	Equus quagga	FALSE	Sequenced	test	RMCA	upper right front molars; buccal side	1966	Rwanda	20230710	19	TRUE	4.68	20230809	5	0.0234	9120000000	228000000	20230907	12	2736000000	11	8740000000	2.35316e+11	Pool C	4	ERS25126396
RM_115	FALSE	1977.053-M-0017	Equus quagga	FALSE	Excluded after indexing	train	RMCA	upper buccal molars	1977	Rwanda	20230710	15	TRUE	7.46	20230809	10	0.0746	11240000000	281000000	20230907	12	3372000000	11	3880	2.90017e+11
RM_116	FALSE	13838	Equus quagga	FALSE	Sequenced	test	RMCA	upper incisors, canines and three anterior molars, buccal side only	1936	Rwanda	20230710	24	TRUE	2.41	20230809	10	0.0241	9400000000	235000000	20230907	12	2820000000	11	33200000000	2.42541e+11	Pool B	3	ERS25126397
RM_117	FALSE	1153	Equus quagga	FALSE	Sequenced	train	RMCA	upper right front molars; buccal side	<1912	Kenya	20230726	22	TRUE	14.6	20230809	10	0.146	8640000000	216000000	20230907	12	2592000000	11	2910000000	2.22931e+11	Pool C	4	ERS25126398
RM_118	FALSE	13840	Equus quagga	FALSE	Sequenced	train	RMCA	all molars	1936	Rwanda	20230828	14	TRUE	3.37	20230830	20	0.0674	7200000000	180000000	20230920_7-7	12	2160000000	11	23900000000	1.85776e+11	Pool B	3	ERS25126399
RM_119	FALSE	3608	Equus quagga	FALSE	Excluded after indexing	test	RMCA	upper front molars; buccal side	1914	Kenya	20230608	27	FALSE	8.7	20230613	20	0.174	33640000	841000	20230622	18	15138000	11	1530000	1.30198e+09
RM_120	FALSE	32795	Equus quagga	FALSE	Sequenced	train	RMCA	three anterior upper molars, buccal only	1964	Rwanda	20230808	17	TRUE	8.09	20230811	10	0.0809	4040000000	101000000	20230904	12	1212000000	11	470000000	1.04241e+11	Pool D	5	ERS25126400
RM_121	FALSE	1978.026-M-0005	Equus quagga	FALSE	Sequenced	train	RMCA	upper buccal molars; lower canines/incisors	<1978	Rwanda	20230726	27	TRUE	22.9	20230809	10	0.229	816000000	20400000	20230907	12	244800000	11	4920000000	2.10546e+10	Pool C	4	ERS25126401
RM_122	FALSE	11426	Equus quagga	FALSE	Sequenced	train	RMCA	left-side lower molars lingual, right-side upper molars buccal	1928	Congo (DR)	20230828	7	FALSE	1.15	20230830	20	0.023	10440000000	261000000	20230920_7-7	12	3132000000	11	48400000000	2.69375e+11	Pool A	3	ERS25126402
RM_123	FALSE	1977.053-M-0018	Equus quagga	FALSE	Sequenced	test	RMCA	upper buccal molars; lower lingual canine and incisors	1977	Rwanda	20230726	20	TRUE	24.6	20230831	4	0.0984	7880000000	197000000	20230906	12	2364000000	11	47400000000	2.03321e+11	Pool A	3	ERS25126403
RM_124	FALSE	17456	Equus quagga	FALSE	Sequenced	train	RMCA	two anterior upper molars, buccal only	<1946	Rwanda	20230726	19	TRUE	13.5	20230831	10	0.135	19720000000	493000000	20230906	12	5916000000	11	6760000000	5.0882e+11	Pool C	2	ERS25126404
RM_125	FALSE	1759	Equus quagga	FALSE	Sequenced	train	RMCA	upper incisors and lower molars lungual, lower incisors and upper molars buccal	<1913	Congo (DR)	20230726	19	FALSE	4.9	20230831	20	0.098	11280000000	282000000	20230906	12	3384000000	11	63500000000	2.91049e+11	Pool A	3	ERS25126405
RM_126	FALSE	32796	Equus quagga	FALSE	Sequenced	train	RMCA	upper front right molars	1964	Rwanda	20230808	17	TRUE	9.56	20230811	10	0.0956	3100000000	77500000	20230904	12	930000000	11	11500000000	7.99869e+10	Pool C	4	ERS25126406
RM_127	FALSE	13837	Equus quagga	FALSE	Sequenced	train	RMCA	all upper teeth	1936	Rwanda	20230828	16	TRUE	10.4	20230830	20	0.208	7960000000	199000000	20230920_7-7	12	2388000000	11	22600000000	2.05386e+11	Pool B	3	ERS25126407
RM_128	FALSE	1977.053-M-0019	Equus quagga	FALSE	Sequenced	train	RMCA	two anterior left side molars, buccal only	1977	Rwanda	20230726	26	TRUE	16	20230831	5	0.08	5560000000	139000000	20230906	12	1668000000	11	27200000000	1.4346e+11	Pool B	3	ERS25126408
RM_129	FALSE	1253	Equus quagga	FALSE	Sequenced	train	RMCA	upper molars inner left, outer right; lower incisors	1912	Congo (DR)	20230608	28	FALSE	12.6	20230613	20	0.252	73600000	1840000	20230616	18	33120000	10	1300000000	1.90002e+09	Pool C	4	ERS25126409
RM_130	FALSE	34824	Equus quagga	FALSE	Sequenced	train	RMCA	three anterior left side molars, buccal only	1966	Rwanda	20230726	20	TRUE	10.8	20230831	5	0.054	13280000000	332000000	20230906	12	3984000000	11	24700000000	3.42653e+11	Pool B	3	ERS25126410
RM_131	FALSE	2680	Equus quagga	FALSE	Sequenced	train	RMCA	molars; upper incisors	<1914	Congo (DR)	20230726	17	TRUE	6.01	20230831	10	0.0601	3972000000	99300000	20230906	12	1191600000	11	40600000000	1.02486e+11	Pool B	2	ERS25126411
RM_133	FALSE	1978.026-M-0006	Equus quagga	FALSE	Sequenced	test	RMCA	all incisors+ first upper molar from the right side; buccal only	<1978	Rwanda	20230726	20	FALSE	37.3	20230831	10	0.373	31520000000	788000000	20230906	12	9456000000	11	93400000000	8.13286e+11	Pool A	3	ERS25126412
RM_135	FALSE	1977.053-M-0020	Equus quagga	FALSE	Sequenced	test	RMCA		1977	Rwanda	20230726	28	FALSE	12.6	20230801	20	0.252	13240000000	331000000	20230905	12	3972000000	11	506000000	3.41621e+11	Pool D	5	ERS25126413
RM_136	FALSE	1978.026-M-0007	Equus quagga	FALSE	Sequenced	train	RMCA	two posterior upper molars from each side and upper canines, buccal only	<1978	Rwanda	20230726	28	TRUE	24.7	20230831	4	0.0988	9120000000	228000000	20230906	12	2736000000	11	50300000000	2.35316e+11	Pool A	3	ERS25126414
RM_137	FALSE	38126	Equus quagga	FALSE	Sequenced	test	RMCA	two anterior upper molars from each side and upper canines, buccal only	<1972	Rwanda	20230726	19	TRUE	12.2	20230801	10	0.122	11960000000	299000000	20230905	12	3588000000	11	4170000000	3.08594e+11	Pool C	4	ERS25126415
RM_138	FALSE	35100	Equus quagga	FALSE	Sequenced	train	RMCA	upper molars	1966	Rwanda	20230808	17	TRUE	12.4	20230811	10	0.124	5240000000	131000000	20230904	12	1572000000	11	22500000000	1.35204e+11	Pool B	3	ERS25126416
RM_139	FALSE	11722	Equus quagga	FALSE	Excluded after indexing	train	RMCA	upper molars and lower incisors buccal, upper incisors lingual	1932	Congo (DR)	20230608	15	FALSE	7.95	20230613	20	0.159	37160000	929000	20230622	18	16722000	11	1370000	1.43822e+09
RM_140	FALSE	33519	Equus quagga	FALSE	Sequenced	test	RMCA	upper front molars lingual and buccal	1964	Rwanda	20230808	14	TRUE	9.31	20230811	10	0.0931	6080000000	152000000	20230904	12	1824000000	11	20900000000	1.56877e+11	Pool B	3	ERS25126417
EB_1_1	TRUE		Extraction blank	FALSE	Excluded after extraction	NA					20230605	1	FALSE	0.118
EB_1_2	TRUE		Extraction blank	FALSE	Excluded after extraction	NA					20230605	1	FALSE	0.051
EB_10_1	TRUE		Extraction blank	FALSE	Excluded after extraction	NA					20230703	1	FALSE	0.095
EB_10_2	TRUE		Extraction blank	FALSE	Sequenced	NA					20230703	1	FALSE	0.152	20230706	20	0.00304	1008000	25200	20230818	18	453600	11	8400000000	3.90129e+07	Pool B	1	ERS25126033
EB_11_1	TRUE		Extraction blank	FALSE	Sequenced	NA					20230707	1	FALSE	0.065	20230712	20	0.0013	636000	15900	20230818	18	286200	11	541000000	2.46153e+07	Pool B	1	ERS25126034
EB_11_2	TRUE		Extraction blank	FALSE	Excluded after extraction	NA					20230707	1	FALSE	0.049
EB_12_1	TRUE		Extraction blank	FALSE	Sequenced	NA					20230710	1	FALSE	0.105	20230712	20	0.0021	524000	13100	20230818	18	235800	11	402000000	2.02805e+07	Pool B	1	ERS25126035
EB_12_2	TRUE		Extraction blank	FALSE	Excluded after extraction	NA					20230710	1	FALSE	0.049
EB_13_1	TRUE		Extraction blank	FALSE	Excluded after extraction	NA					20230713	1	FALSE	0.049
EB_13_2	TRUE		Extraction blank	FALSE	Sequenced	NA					20230713	1	FALSE	0.049	20230719	20	0.00098	2640000	66000	20230920_remainder	12	792000	11	606000000	6.81178e+07	Pool D	1	ERS25126036
EB_14_1	TRUE		Extraction blank	FALSE	Excluded after extraction	NA					20230717	1	FALSE	0.049
EB_14_2	TRUE		Extraction blank	FALSE	Sequenced	NA					20230717	1	FALSE	0.049	20230809	20	0.00098	684000	17100	20230907	12	205200	11	327000000	1.76487e+07	Pool B	1	ERS25126037
EB_15_1	TRUE		Extraction blank	FALSE	Excluded after extraction	NA					20230719	1	FALSE	0.049
EB_15_2	TRUE		Extraction blank	FALSE	Sequenced	NA					20230719	1	FALSE	0.049	20230721	20	0.00098	452000	11300	20230920_3-3	10	113000	11	19400000000	9.71883e+06	Pool A	1	ERS25126038
EB_16	TRUE		Extraction blank	FALSE	Sequenced	NA					20230723	1	FALSE	0.049	20230727	20	0.00098	580000	14500	20230905	12	174000	11	105000000	1.49653e+07	Pool D	1	ERS25126039
EB_17_1	TRUE		Extraction blank	FALSE	Excluded after extraction	NA					20230724	1	FALSE	0.18
EB_17_2	TRUE		Extraction blank	FALSE	Sequenced	NA					20230724	1	FALSE	0.179	20230726	20	0.00358	84000	2100	20230905	12	25200	11	113000000	2.16739e+06	Pool D	1	ERS25126040
EB_18_1	TRUE		Extraction blank	FALSE	Excluded after extraction	NA					20230726	1	FALSE	0.123
EB_18_2	TRUE		Extraction blank	FALSE	Sequenced	NA					20230726	1	FALSE	0.054	20230801	20	0.00108	115600	2890	20230905	12	34680	11	109000000	2.98274e+06	Pool D	1	ERS25126041
EB_19_1	TRUE		Extraction blank	FALSE	Excluded after extraction	NA					20230801	1	FALSE	0.049
EB_19_2	TRUE		Extraction blank	FALSE	Sequenced	NA					20230801	1	FALSE	0.049	20230810	20	0.00098	4120000	103000	20230908	12	1236000	11	17800000000	1.06305e+08	Pool A	1	ERS25126042
EB_2_1	TRUE		Extraction blank	FALSE	Excluded after extraction	NA					20230607	1	FALSE	0.079
EB_2_2	TRUE		Extraction blank	FALSE	Sequenced	NA					20230607	1	FALSE	0.074	20230612	20	0.00148	756000	18900	20230616	18	340200	10	18400000	1.95166e+07	Pool B	1	ERS25126045
EB_20	TRUE		Extraction blank	FALSE	Sequenced	NA					20230803	1	FALSE	0.049	20230816	20	0.00098	772000	19300	20230908	12	231600	11	1000000000	1.99193e+07	Pool C	1	ERS25126043
EB_21	TRUE		Extraction blank	FALSE	Sequenced	NA					20230808	1	FALSE	0.049	20230811	20	0.00098	524000	13100	20230905	12	157200	11	2690000000	1.35204e+07	Pool A	1	ERS25126044
EB_22	TRUE		Extraction blank	FALSE	Sequenced	NA					20230809	1	FALSE	0.049	20230815			3512000	87800	20230907	12	1053600	11	133000000	9.06174e+07	Pool D	1	ERS25126046
EB_23	TRUE		Extraction blank	FALSE	Sequenced	NA					20230814	1	FALSE	0.28	20230821	20	0.0056	21720000	543000	20230908	12	6516000	11	1610000000	5.60424e+08	Pool C	1	ERS25126047
EB_24_1	TRUE		Extraction blank	FALSE	Excluded after extraction	NA					20230816	1	FALSE	0.143
EB_24_2	TRUE		Extraction blank	FALSE	Sequenced	NA					20230816	1	FALSE	0.076	20230824	20	0.00152	2040000	51000	20230920_7-7	12	612000	11	167000000	5.26365e+07	Pool D	1	ERS25126048
EB_25_1	TRUE		Extraction blank	FALSE	Excluded after extraction	NA					20230828	1	FALSE	0.049
EB_25_2	TRUE		Extraction blank	FALSE	Sequenced	NA					20230828	1	FALSE	0.049	20230830	20	0.00098	5840000	146000	20230920_remainder	12	1752000	11	255000000	1.50685e+08	Pool D	5	ERS25126049
EB_26_1	TRUE		Extraction blank	FALSE	Excluded after extraction	NA					20230830	1	FALSE	0.049
EB_26_2	TRUE		Extraction blank	FALSE	Sequenced	NA					20230830	1	FALSE	0.049	20230906	20	0.00098	11880000	297000	20230920_8-8	12	3564000	11	25900000	3.0653e+08	Pool D	1	ERS25126050
EB_27_1	TRUE		Extraction blank	FALSE	Excluded after extraction	NA					20230831	1	FALSE	0.049
EB_27_2	TRUE		Extraction blank	FALSE	Excluded after extraction	NA					20230831	1	FALSE	0.053
EB_28	TRUE		Extraction blank	FALSE	Sequenced	NA					20230911	1	FALSE	0.049	20230912	20	0.00098	1652000	41300	20230920_8-8	12	495600	11	27300000	4.26253e+07	Pool C	1	ERS25126051
EB_29	TRUE		Extraction blank	FALSE	Sequenced	NA					20230912	1	FALSE	0.123	20230914	20	0.00246	1388000	34700	20230920_remainder	12	416400	11	151000000	3.58135e+07	Pool D	1	ERS25126052
EB_3_1	TRUE		Extraction blank	FALSE	Excluded after extraction	NA					20230608	1	FALSE	0.049
EB_3_2	TRUE		Extraction blank	FALSE	Excluded after extraction	NA					20230608	1	FALSE	0.049
EB_4_1	TRUE		Extraction blank	FALSE	Excluded after extraction	NA					20230609	1	FALSE	0.087
EB_4_2	TRUE		Extraction blank	FALSE	Excluded after extraction	NA					20230609	1	FALSE	0.049
EB_5_1	TRUE		Extraction blank	FALSE	Excluded after extraction	NA					20230613	1	FALSE	0.12
EB_5_2	TRUE		Extraction blank	FALSE	Sequenced	NA					20230613	1	FALSE	0.134	20230619	20	0.00268	291600	7290	20230622	18	131220	11	53400000	1.12859e+07	Pool D	1	ERS25126053
EB_6_2	TRUE		Extraction blank	FALSE	Sequenced	NA					20230614	1	FALSE	0.08	20230620	20	0.0016	748000	18700	20230622	18	336600	11	80100000	2.89501e+07	Pool D	1	ERS25126054
EB_7_1	TRUE		Extraction blank	FALSE	Sequenced	NA					20230626	1	FALSE	0.126	20230628	20	0.00252	1944000	48600	20230724	18	874800	11	16000000	7.52392e+07	Pool D	1	ERS25126055
EB_7_2	TRUE		Extraction blank	FALSE	Excluded after extraction	NA					20230626	1	FALSE	0.049
EB_8_1	TRUE		Extraction blank	FALSE	Excluded after extraction	NA					20230627	1	FALSE	0.049
EB_8_2	TRUE		Extraction blank	FALSE	Sequenced	NA					20230627	1	FALSE	0.187	20230629	20	0.00374	2268000	56700	20230906	12	680400	11	1550000000	5.85194e+07	Pool C	1	ERS25126056
EB_9_1	TRUE		Extraction blank	FALSE	Excluded after extraction	NA					20230629	1	FALSE	0.049
EB_9_2	TRUE		Extraction blank	FALSE	Sequenced	NA					20230629	1	FALSE	0.049	20230704	20	0.00098	100000	2500	20230906	12	30000	11	63400000	2.58022e+06	Pool D	1	ERS25126057
HM_002	FALSE	NHMUK ZD 1903.4.16.1	Giraffa camelopardalis	FALSE	Sequenced	train	NHMUK	right outer lower molar 3 & 4	1903		20230724	18	FALSE	12.1	20230726	20	0.242	2232000000	55800000	20230905	12	669600000	11	2610000000	5.75905e+10	Pool C	4	ERS25126059
HM_056	FALSE	NHMUK ZD 1900.3.18.3	Giraffa camelopardalis	FALSE	Excluded after indexing	test	NHMUK	left rearmost molar, inside, left 2nd rearmost molar, outside	1900	British East Africa (Kenya)	20230912	17	FALSE	3.32	20230914	20	0.0664	40000000	1000000	20230920_8-8	12	12000000	14	8900	3.4779e+09
HM_057	FALSE	NHMUK ZD 1901.8.9.47	Giraffa camelopardalis	FALSE	Sequenced	test	NHMUK	front left molar; front surface	1901	Kenya	20230912	16	FALSE	0.275	20230914	20	0.0055	36480000	912000	20230920_8-8	12	10944000	14	1630000000	3.17185e+09	Pool C	4	ERS25126096
MV_143	FALSE	NMW 5552	Giraffa camelopardalis	FALSE	Excluded after indexing	train	NHM Vienna	lower molars	1916	Sudan	20230713	30	TRUE	5.76	20230719	20	0.1152	2172000000	54300000	20230905	12	651600000	11	318000	5.60424e+10
MV_144	FALSE	NMW 2741	Giraffa camelopardalis	FALSE	Excluded after indexing	train	NHM Vienna	lower left molars	1918	Sudan	20230713	31	FALSE	10	20230719	20	0.2	10320000000	258000000	20230905	12	3096000000	11	3230000	2.66279e+11
MV_145	FALSE	NMW 974	Giraffa camelopardalis	FALSE	Excluded after indexing	train	NHM Vienna	upper molars	1897	Kenya	20230608	21	FALSE	0.691	20230613	20	0.01382	16320000	408000	20230622	18	7344000	11	1910000	6.31638e+08
MV_146	FALSE	NMW 7535	Giraffa camelopardalis	FALSE	Excluded after indexing	train	NHM Vienna	lower right molars	1896	Tanzania	20230608	19	FALSE	1.06	20230613	20	0.0212	3228000	80700	20230622	18	1452600	11	4780000	1.24934e+08
MV_147	FALSE	NMW 5483	Giraffa camelopardalis	FALSE	Excluded after indexing	test	NHM Vienna	lower molars	1935	Kenya	20230713	29	TRUE	14.8	20230719	20	0.296	6320000000	158000000	20230905	12	1896000000	11	1130000	1.6307e+11
MV_148	FALSE	NMW 5549	Giraffa camelopardalis	FALSE	Sequenced	train	NHM Vienna	upper molars	1897	Kenya	20230608	19	FALSE	0.306	20230613	20	0.00612	13720000	343000	20230616	18	6174000	10	2200000000	3.54189e+08	Pool C	4	ERS25126288
RM_142	FALSE	25673	Giraffa camelopardalis	FALSE	Sequenced	train	RMCA	lower molars	<1957	Congo (DR)	20230713	27	TRUE	6.45	20230809	10	0.0645	1608000000	40200000	20230907	12	482400000	11	17900000000	4.149e+10	Pool B	3	ERS25126418
RM_143	FALSE	25672	Giraffa camelopardalis	FALSE	Excluded after barcoding	NA	RMCA	all upper molars buccal only	<1957	Congo (DR)	20230713	26	TRUE	4.81	20230809	5	0.02405	4320000	108000
RM_144	FALSE	3747	Giraffa camelopardalis	FALSE	Sequenced	test	RMCA	lower molars	1914	Congo (DR)	20230803	23	TRUE	9.42	20230816	5	0.0471	560000000	14000000	20230907	12	168000000	11	12100000000	1.44492e+10	Pool C	4	ERS25126419
RM_145	FALSE	3709	Giraffa camelopardalis	FALSE	Sequenced	train	RMCA	three posterior upper molars left side		Congo (DR)	20230814	22	TRUE	7.61	20230821	10	0.0761	3652000000	91300000	20230908	12	1095600000	11	12000000000	9.42297e+10	Pool C	4	ERS25126420
RM_146	FALSE	25548	Giraffa camelopardalis	FALSE	Sequenced	train	RMCA	upper molars outer side	1956	Congo (DR)	20230814	24	TRUE	3.22	20230821	10	0.0322	206000000	5150000	20230908	12	61800000	11	1080000000	5.31526e+09	Pool C	4	ERS25126421
RM_211	FALSE	6343	Giraffa camelopardalis	FALSE	Sequenced	train	RMCA	posterior left-side lower molar + two lower incisors from left	<1923	Tanzania	20230803	16	TRUE	5.93	20230816	10	0.0593	1332000000	33300000	20230907	12	399600000	11	1840000000	3.43685e+10	Pool C	4	ERS25126468
RM_101	FALSE	1986.044-M-0007	Gorilla beringei	FALSE	Sequenced	train	RMCA	all teeth	collected 1980 - 1984	Congo (DR)	20230605	9	FALSE	3.1	20230613	20	0.062	60000000	1500000	20230616	18	27000000	10	13500000000	1.54893e+09	Pool B	3	ERS25126385
RM_102	FALSE	1986.044-M-0005	Gorilla beringei	FALSE	Sequenced	test	RMCA	two posterior molars and canine from both maxilla sides	collected 1980 - 1984	Congo (DR)	20230605	16	FALSE	3.16	20230613	20	0.0632	42800000	1070000	20230616	18	19260000	10	11500000000	1.10491e+09	Pool C	4	ERS25126386
RM_103	FALSE	1986.044-M-0008	Gorilla beringei	FALSE	Sequenced	train	RMCA	all mandible teeth	collected 1980 - 1984	Congo (DR)	20230613	6	FALSE	3.28	20230619	20	0.0656	72800000	1820000	20230621	18	32760000	12	32200000000	4.22422e+09	Pool B	3	ERS25126387
RM_104	FALSE	1986.044-M-0009	Gorilla beringei	FALSE	Sequenced	train	RMCA	all teeth	collected 1980 - 1984	Congo (DR)	20230803	18	FALSE	2.33	20230816	20	0.0466	12760000000	319000000	20230907	12	3828000000	11	51600000000	3.29236e+11	Pool A	3	ERS25126388
RM_105	FALSE	1986.044-M-0010	Gorilla beringei	FALSE	Sequenced	train	RMCA	all left side upper molars and canine - buccal only	collected 1980 - 1984	Congo (DR)	20230803	20	FALSE	4.28	20230816	20	0.0856	15880000000	397000000	20230908	12	4764000000	11	47200000000	4.09739e+11	Pool A	3	ERS25126389
RM_106	FALSE	1986.044-M-0011	Gorilla beringei	FALSE	Sequenced	test	RMCA	all teeth	collected 1980 - 1984	Congo (DR)	20230803	17	FALSE	3.77	20230816	20	0.0754	10400000000	260000000	20230907	12	3120000000	11	74500000000	2.68343e+11	Pool A	3	ERS25126390
RM_107	FALSE	1986.044-M-0014	Gorilla beringei	FALSE	Sequenced	train	RMCA	all maxilla teeth	collected 1980 - 1984	Congo (DR)	20230803	14	FALSE	5.81	20230816	20	0.1162	6400000000	160000000	20230907	12	1920000000	11	62000000000	1.65134e+11	Pool A	3	ERS25126391
RM_108	FALSE	1986.044-M-0017	Gorilla beringei	FALSE	Sequenced	train	RMCA	mostly lower molars, canines; upper incisors and canine	collected 1980 - 1984	Congo (DR)	20230803	19	FALSE	18.5	20230816	20	0.37	19280000000	482000000	20230908	12	5784000000	11	37900000000	4.97467e+11	Pool B	2	ERS25126392
RM_109	FALSE	1986.044-M-0015	Gorilla beringei	FALSE	Sequenced	test	RMCA	all teeth	collected 1980 - 1984	Congo (DR)	20230803	26	FALSE	5.89	20230816	20	0.1178	2692000000	67300000	20230908	12	807600000	11	32200000000	6.94595e+10	Pool B	3	ERS25126393
HM_031	FALSE	NHMUK ZD 1915.2.3.1	Hippopotamus amphibius	FALSE	Sequenced	train	NHMUK	2nd and 3rd molar from back, left side, outer surface	<1915	Nigeria	20230830	5	FALSE	1.07	20230906	20	0.0214	5680000000	142000000	20230920_7-7	12	1704000000	11	53300000000	1.46557e+11	Pool A	3	ERS25126081
HM_032	FALSE	NHMUK ZE 1961.8.9.84	Hippopotamus amphibius	FALSE	Sequenced	test	NHMUK	lower rear molar, outer surface, left side	<1961	Northern Rhodesia	20230830	11	FALSE	1.12	20230906	20	0.0224	267200000	6680000	20230920_7-7	12	80160000	11	8310000000	6.89435e+09	Pool C	4	ERS25126082
HM_033	FALSE	NHMUK ZD 1916.8.8.1	Hippopotamus amphibius	FALSE	Sequenced	test	NHMUK	right side, upper jaw, outer, 1st and 2nd molar from the back	<1916	Portuguese east africa	20230830	6	FALSE	0.505	20230906	20	0.0101	1848000000	46200000	20230920_7-7	12	554400000	11	14900000000	4.76825e+10	Pool B	3	ERS25126083
HM_034	FALSE	NHMUK ZD 1924.8.3.67	Hippopotamus amphibius	FALSE	Excluded after extraction	NA	NHMUK	Outer upper rear molar, right side	<1924	Buswazi, Buganda	20230830	13	FALSE	0.112
HM_035	FALSE	NHMUK ZD 1887.12.29.2	Hippopotamus amphibius	FALSE	Excluded after extraction	NA	NHMUK	upper mid molar right side, lower mid molar right side	<1887	Zanzibar	20230830	1	FALSE	0.331
HM_036	FALSE	NHMUK ZD 1925.9.5.1	Hippopotamus amphibius	FALSE	Sequenced	train	NHMUK	upper mid molar, right side, outer surface	<1925	Nigeria	20230911	1	FALSE	0.811	20230912	20	0.01622	4320000000	108000000	20230920_8-8	12	1296000000	11	9890000000	1.11466e+11	Pool C	4	ERS25126084
HM_037	FALSE	NHMUK ZE 1947.7.2.1	Hippopotamus amphibius	FALSE	Sequenced	train	NHMUK	upper mid molar, right and left side, outer surface	<1947		20230911	14	FALSE	23	20230912	20	0.46	7080000000	177000000	20230920_8-8	12	2124000000	11	3050000000	1.8268e+11	Pool C	4	ERS25126085
HM_039	FALSE	NHMUK ZD 1932.12.27.2	Hippopotamus amphibius	FALSE	Sequenced	train	NHMUK	upper right rearmost molar, outer surface	1932	Nigeria	20230830	17	FALSE	1.12	20230906	20	0.0224	8520000000	213000000	20230920_7-7	12	2556000000	11	63100000000	2.19835e+11	Pool A	3	ERS25126087
HM_040	FALSE	NHMUK ZE 1962.2.14.13	Hippopotamus amphibius	FALSE	Sequenced	train	NHMUK	single canine	1961	S. Rhodesia	20230830	1	FALSE	0.842	20230906	20	0.01684	1876000000	46900000	20230920_8-8	12	562800000	11	2320000000	4.84049e+10	Pool C	4	ERS25126088
MV_229	FALSE	NMW 5027	Hippopotamus amphibius	FALSE	Sequenced	test	NHM Vienna	maxilla only; left side molar and canine only buccal, right side molars only lingual	1934	Cameroon	20230613	30	FALSE	3.79	20230619	20	0.0758	82400000	2060000	20230621	18	37080000	12	68000000000	4.78126e+09	Pool A	3	ERS25126310
MV_230	FALSE	NMW 643	Hippopotamus amphibius	FALSE	Sequenced	train	NHM Vienna	all mandible teeth	1899	Mozambique	20230613	28	FALSE	4.15	20230619	20	0.083	20160000	504000	20230621	18	9072000	12	1220000000	1.16978e+09	Pool C	4	ERS25126311
MV_231	FALSE	NMW 21004	Hippopotamus amphibius	FALSE	Sequenced	train	NHM Vienna	all mandible teeth	1913	Sudan	20230608	21	FALSE	5.69	20230613	20	0.1138	132800000	3320000	20230616	18	59760000	10	10500000000	3.4283e+09	Pool C	4	ERS25126312
RB_005	FALSE	9701	Hippopotamus amphibius	FALSE	Sequenced	test	RBINS	upper molar (single)	1948	Congo (DR)	20230608	27	FALSE	13.9	20230613	20	0.278	5920000	148000	20230622	18	2664000	11	26300000	2.29124e+08	Pool D	5	ERS25126339
LB_1	TRUE		Library blank	FALSE	Sequenced	NA					20230612	1	FALSE	0.049	20230612			708000	17700	20230616	18	318600	10	31800000	1.82774e+07	Pool B	1	ERS25126134
LB_11	TRUE		Library blank	FALSE	Sequenced	NA					20230719	1	FALSE	0.049	20230719			114400	2860	20230920_remainder	12	34320	11	985000000	2.95177e+06	Pool D	1	ERS25126125
LB_12	TRUE		Library blank	FALSE	Sequenced	NA					20230721	1	FALSE	0.049	20230721			332800	8320	20230920_3-3	10	83200	11	20400000000	7.15581e+06	Pool A	1	ERS25126126
LB_13	TRUE		Library blank	FALSE	Sequenced	NA					20230726	1	FALSE	0.049	20230726			126400	3160	20230920_remainder	12	37920	11	225000000	3.2614e+06	Pool D	1	ERS25126127
LB_14	TRUE		Library blank	FALSE	Sequenced	NA					20230727	1	FALSE	0.049	20230727			1328000	33200	20230905	12	398400	11	35800000	3.42653e+07	Pool D	1	ERS25126128
LB_15	TRUE		Library blank	FALSE	Sequenced	NA					20230801	1	FALSE	0.049	20230801			3704000	92600	20230905	12	1111200	11	1850000000	9.55714e+07	Pool A	1	ERS25126129
LB_16	TRUE		Library blank	FALSE	Sequenced	NA					20230809	1	FALSE	0.049	20230809			96000	2400	20230907	12	28800	11	67900000	2.47701e+06	Pool D	1	ERS25126130
LB_17	TRUE		Library blank	FALSE	Sequenced	NA					20230810	1	FALSE	0.049	20230810			2876000	71900	20230908	12	862800	11	22400000000	7.42072e+07	Pool A	1	ERS25126131
LB_18	TRUE		Library blank	FALSE	Sequenced	NA					20230811	1	FALSE	0.049	20230811			1512000	37800	20230920_remainder	12	453600	11	64200000000	3.90129e+07	Pool A	1	ERS25126132
LB_19	TRUE		Library blank	FALSE	Sequenced	NA					20230815	1	FALSE	0.049	20230815			896000	22400	20230907	12	268800	11	351000000	2.31188e+07	Pool B	1	ERS25126133
LB_2	TRUE		Library blank	FALSE	Sequenced	NA					20230613	1	FALSE	0.049	20230613			60800	1520	20230616	18	27360	10	44500000	1.56959e+06	Pool B	1	ERS25126143
LB_20	TRUE		Library blank	FALSE	Sequenced	NA					20230816	1	FALSE	0.049	20230816			43200000	1080000	20230908	12	12960000	11	54600000000	1.11466e+09	Pool A	1	ERS25126135
LB_21	TRUE		Library blank	FALSE	Sequenced	NA					20230821	1	FALSE	0.049	20230821			660000	16500	20230908	12	198000	11	31600000	1.70295e+07	Pool D	1	ERS25126136
LB_23	TRUE		Library blank	FALSE	Sequenced	NA					20230824	1	FALSE	0.049	20230824			660000	16500	20230920_7-7	12	198000	11	85300000	1.70295e+07	Pool C	1	ERS25126137
LB_24	TRUE		Library blank	FALSE	Sequenced	NA					20230830	1	FALSE	0.049	20230830			6920000	173000	20230920_7-7	12	2076000	11	299000000	1.78551e+08	Pool C	1	ERS25126138
LB_25	TRUE		Library blank	FALSE	Sequenced	NA					20230831	1	FALSE	0.049	20230831			1120000	28000	20230920_7-7	12	336000	11	7270000000	2.88985e+07	Pool A	1	ERS25126139
LB_26	TRUE		Library blank	FALSE	Sequenced	NA					20230906	1	FALSE	0.049	20230906			2404000	60100	20230920_8-8	12	721200	11	70300000	6.20285e+07	Pool C	1	ERS25126140
LB_27	TRUE		Library blank	FALSE	Sequenced	NA					20230912	1	FALSE	0.049	20230912			1504000	37600	20230920_8-8	12	451200	11	25400000	3.88065e+07	Pool C	1	ERS25126141
LB_28	TRUE		Library blank	FALSE	Sequenced	NA					20230914	1	FALSE	0.049	20230914			1612000	40300	20230920_remainder	12	483600	11	14000000000	4.15932e+07	Pool A	1	ERS25126142
LB_3	TRUE		Library blank	FALSE	Sequenced	NA					20230619	1	FALSE	0.049	20230619			174000	4350	20230622	18	78300	11	38900000	6.73438e+06	Pool D	1	ERS25126144
LB_4	TRUE		Library blank	FALSE	Sequenced	NA					20230620	1	FALSE	0.049	20230620			992000	24800	20230622	18	446400	11	42600000	3.83937e+07	Pool D	1	ERS25126145
LB_5	TRUE		Library blank	FALSE	Sequenced	NA					20230628	1	FALSE	0.049	20230628			724000	18100	20230724	18	325800	11	20900000	2.80212e+07	Pool D	1	ERS25126146
LB_6	TRUE		Library blank	FALSE	Sequenced	NA					20230629	1	FALSE	0.049	20230629			146800	3670	20230906	12	44040	11	197000000	3.78776e+06	Pool D	1	ERS25126147
LB_7	TRUE		Library blank	FALSE	Sequenced	NA					20230704	1	FALSE	0.049	20230704			129600	3240	20230906	12	38880	11	127000000	3.34397e+06	Pool D	1	ERS25126148
LB_8	TRUE		Library blank	FALSE	Sequenced	NA					20230706	1	FALSE	0.049	20230706			2940000	73500	20230818	18	1323000	11	529000000	1.13788e+08	Pool B	1	ERS25126149
LB_9	TRUE		Library blank	FALSE	Sequenced	NA					20230712	1	FALSE	0.049	20230712			111600	2790	20230818	18	50220	11	387000000	4.31929e+06	Pool B	1	ERS25126150
HM_016	FALSE	NHMUK ZD 1949.675.a	Loxodonta africana	FALSE	Excluded after indexing	test	NHMUK	lower jaw, inner left molar, rear	<1949	Uganda	20230830	5	FALSE	0.083	20230914	20	0.00166	26720000	668000	20230920_remainder	12	8016000	14	365000	2.32324e+09
HM_017	FALSE	NHMUK ZD 1949.672.a	Loxodonta africana	FALSE	Sequenced	train	NHMUK	lower jaw, inner right molar, rear	<1949	Uganda	20230830	6	FALSE	0.064	20230914	20	0.00128	13840000	346000	20230920_remainder	12	4152000	14	31900000	1.20335e+09	Pool D	5	ERS25126069
HM_018	FALSE	NHMUK ZD 1949.690.a	Loxodonta africana	FALSE	Sequenced	train	NHMUK	lower jaw, inner left molar, rear	<1949	Uganda	20230830	10	TRUE	0.2	20230914	20	0.004	41200000	1030000	20230920_remainder	12	12360000	11	3370000000	1.06305e+09	Pool C	4	ERS25126070
HM_019	FALSE	NHMUK ZD 1949.566	Loxodonta africana	FALSE	Excluded after extraction	NA	NHMUK	lower jaw, inner left molar, rear	<1949	Uganda	20230830	1	FALSE	0.083
HM_020	FALSE	NHMUK ZD 1949.680.a	Loxodonta africana	FALSE	Sequenced	train	NHMUK	lower jaw, inner left molar, rear	<1949	Uganda	20230830	5	FALSE	0.4	20230906	20	0.008	3336000000	83400000	20230920_7-7	12	1000800000	11	405000000	8.60762e+10	Pool D	5	ERS25126071
HM_021	FALSE	NHMUK ZD 1949.691.a	Loxodonta africana	FALSE	Sequenced	test	NHMUK	lower jaw, inner left molar, rear	<1949	Uganda	20230911	1	FALSE	0.15	20230912	20	0.003	83200000	2080000	20230920_8-8	12	24960000	11	619000000	2.14674e+09	Pool D	5	ERS25126072
HM_022	FALSE	NHMUK ZD 1949.528	Loxodonta africana	FALSE	Sequenced	test	NHMUK	upper jaw, right rearmost molar, outer	<1949	Uganda	20230911	5	FALSE	0.1	20230912	20	0.002	179200000	4480000	20230920_8-8	12	53760000	11	488000000	4.62376e+09	Pool D	5	ERS25126073
HM_023	FALSE	NHMUK ZD 1949.530	Loxodonta africana	FALSE	Sequenced	train	NHMUK	lower jaw, inner right molar, rear	<1949	Uganda	20230911	7	FALSE	0.069	20230912	20	0.00138	104400000	2610000	20230920_8-8	12	31320000	11	340000000	2.69375e+09	Pool D	5	ERS25126074
HM_024	FALSE	NHMUK ZD 1949.683.a	Loxodonta africana	FALSE	Sequenced	test	NHMUK	lower jaw, inner left molar, rear	<1949	Uganda	20230911	1	FALSE	0.055	20230912	20	0.0011	33360000	834000	20230920_8-8	12	10008000	14	638000000	2.90057e+09	Pool D	5	ERS25126075
HM_025	FALSE	NHMUK ZD 1949.682.a	Loxodonta africana	FALSE	Excluded after extraction	NA	NHMUK	lower jaw, inner left molar, rear	<1949	Uganda	20230911	1	FALSE	0.049
HM_026	FALSE	NHMUK ZD 1949.687.a	Loxodonta africana	FALSE	Sequenced	train	NHMUK	lower jaw, inner left molar, rear	<1949	Uganda	20230911	17	FALSE	0.281	20230912	20	0.00562	352400000	8810000	20230920_8-8	12	105720000	11	742000000	9.0927e+09	Pool D	5	ERS25126076
HM_027	FALSE	NHMUK ZD 1949.686.a	Loxodonta africana	FALSE	Sequenced	train	NHMUK	lower jaw, inner left molar, rear	<1949	Uganda	20230911	9	FALSE	0.062	20230912	20	0.00124	44000000	1100000	20230920_8-8	12	13200000	14	29300000	3.82569e+09	Pool D	5	ERS25126077
HM_028	FALSE	NHMUK ZD 1949.537	Loxodonta africana	FALSE	Sequenced	train	NHMUK	lower jaw, inner left molar, rear	<1949	Uganda	20230911	8	FALSE	1.5	20230912	20	0.03	3252000000	81300000	20230920_8-8	12	975600000	11	343000000	8.39088e+10	Pool D	5	ERS25126078
HM_029	FALSE	NHMUK ZD 1949.547	Loxodonta africana	FALSE	Sequenced	train	NHMUK	lower jaw, inner left molar, rear	<1949	Uganda	20230911	6	FALSE	0.172	20230912	20	0.00344	162800000	4070000	20230920_8-8	12	48840000	11	69600000	4.2006e+09	Pool D	5	ERS25126079
HM_030	FALSE	NHMUK ZD 1949.662.a	Loxodonta africana	FALSE	Sequenced	train	NHMUK	lower jaw, inner left molar, rear	<1949	Uganda	20230911	12	FALSE	0.243	20230912	20	0.00486	7120000000	178000000	20230920_8-8	12	2136000000	11	2100000000	1.83712e+11	Pool C	4	ERS25126080
HM_009	FALSE	NHMUK ZD 1908.8.8.48	Macropus giganteus	FALSE	Sequenced	train	NHMUK	all upper molars; several lower molars	1908	Australia	20230724	13	TRUE	2.57	20230727	5	0.01285	6160000000	154000000	20230905	12	1848000000	11	12500000	1.58942e+11	Pool D	5	ERS25126064
HM_010	FALSE	NHMUK ZD 1908.8.8.51	Macropus giganteus	FALSE	Sequenced	test	NHMUK	all molars	1908	Australia	20230724	15	TRUE	1.07	20230727	10	0.0107	329600000	8240000	20230905	12	98880000	11	261000000	8.50441e+09	Pool D	5	ERS25126065
HM_011	FALSE	NHMUK ZD 1908.8.8.49	Macropus giganteus	FALSE	Sequenced	train	NHMUK	all molars	1908	Australia	20230724	14	TRUE	6.26	20230727	4	0.02504	5960000000	149000000	20230905	12	1788000000	11	3240000000	1.53781e+11	Pool C	4	ERS25126066
HM_044	FALSE	NHMUK ZD 1923.10.4.11	Macropus giganteus	FALSE	Excluded after indexing	train	NHMUK	left front molar and incisor, lower jaw	1923	Australia	20230911	17	FALSE	8.34	20230912	20	0.1668	3384000000	84600000	20230920_8-8	12	1015200000	11	1250000	8.73147e+10
HM_045	FALSE	NHMUK ZD 1908.8.8.135	Macropus giganteus	FALSE	Excluded after indexing	train	NHMUK	lower front left 2 molars	1908	Australia	20230911	6	FALSE	1.19	20230912	20	0.0238	151600000	3790000	20230920_8-8	12	45480000	11	49200	3.91162e+09
HM_046	FALSE	NHMUK ZD 1925.8.1.35	Macropus giganteus	FALSE	Excluded after indexing	test	NHMUK	front two lower right molars	1925	Australia	20230911	12	FALSE	1.31	20230912	10	0.0131	90400000	2260000	20230920_8-8	12	27120000	11	20100	2.33252e+09
HM_047	FALSE	NHMUK GERM 254.h	Macropus giganteus	FALSE	Excluded after indexing	test	NHMUK	Front left lower two molars	<1875	Australia	20230911	8	FALSE	3.59	20230912	20	0.0718	4800000000	120000000	20230920_8-8	12	1440000000	11	39600	1.23851e+11
HM_048	FALSE	NHMUK ZD 1926.3.11.65	Macropus giganteus	FALSE	Sequenced	train	NHMUK	front molar, left and right, lower jaw	1926	Australia	20230911	10	FALSE	5.91	20230912	20	0.1182	3352000000	83800000	20230920_8-8	12	1005600000	11	1250000000	8.6489e+10	Pool C	4	ERS25126090
HM_049	FALSE	NHMUK ZD 1908.8.8.47	Macropus giganteus	FALSE	Sequenced	test	NHMUK	front two molars, lower, third molar, lower, lingual surface only	1908	Australia	20230911	8	FALSE	0.708	20230912	20	0.01416	25640000	641000	20230920_8-8	12	7692000	14	3170000000	2.22934e+09	Pool C	4	ERS25126091
HM_050	FALSE	NHMUK ZD 1926.3.11.64	Macropus giganteus	FALSE	Sequenced	train	NHMUK	lower left front 2 molars	1926	Australia	20230911	1	FALSE	0.72	20230912	20	0.0144	70000000	1750000	20230920_8-8	12	21000000	11	66400000	1.80615e+09	Pool D	5	ERS25126092
HM_051	FALSE	NHMUK ZD 1907.9.1.30	Macropus giganteus	FALSE	Excluded after indexing	train	NHMUK	left and right lower front molar	1907	Australia	20230911	1	FALSE	0.905	20230912	20	0.0181	88400000	2210000	20230920_8-8	12	26520000	11	147000	2.28092e+09
HM_052	FALSE	NHMUK ZD 1906.8.1.109	Macropus giganteus	FALSE	Excluded after indexing	train	NHMUK	front 2 lower molars	1906	Australia	20230911	1	FALSE	0.646	20230912	20	0.01292	844000	21100	20230920_8-8	12	253200	14	117000	7.33838e+07
HM_053	FALSE	NHMUK ZD 1906.8.1.106	Macropus giganteus	FALSE	Sequenced	test	NHMUK	front two molars, lower,	1906	Australia	20230911	1	FALSE	0.067	20230912	20	0.00134	31520000	788000	20230920_8-8	12	9456000	14	1190000000	2.74059e+09	Pool C	4	ERS25126093
HM_054	FALSE	NHMUK ZD 1846.4.4.11	Macropus giganteus	FALSE	Sequenced	train	NHMUK	upper left front molar, lower right front molars	1846	Australia	20230911	1	FALSE	0.071	20230912	20	0.00142	40000000	1000000	20230920_8-8	12	12000000	14	789000000	3.4779e+09	Pool D	5	ERS25126094
MV_232	FALSE	NMW 3709/NMW 3711	Marmota marmota	TRUE	Sequenced	train	NHM Vienna	all teeth	1925	Austria	20230703	14	FALSE	5.38	20230706	20	0.1076	30400000000	760000000	20230818	18	13680000000	11	62800000000	1.17658e+12	Pool A	3	ERS25126313
MV_233	FALSE	NMW 3651:2/B 1297/NMW 3651:4/B 1302	Marmota marmota	TRUE	Sequenced	train	NHM Vienna	all teeth	1923	Austria	20230703	11	TRUE	6.91	20230706	20	0.1382	17640000000	441000000	20230818	18	7938000000	11	10200000000	6.82726e+11	Pool C	4	ERS25126314
MV_234	FALSE	NMW 31540/NMW 31542	Marmota marmota	TRUE	Sequenced	test	NHM Vienna	all teeth	1980	Austria	20230703	13	FALSE	31.4	20230706	20	0.628	17800000000	445000000	20230818	18	8010000000	11	5280000000	6.88919e+11	Pool C	2	ERS25126315
MV_235	FALSE	NMW 31544/NMW 31546	Marmota marmota	TRUE	Sequenced	test	NHM Vienna	all teeth	1980	Austria	20230703	13	TRUE	7.06	20230706	20	0.1412	10520000000	263000000	20230818	18	4734000000	11	32100000	4.07159e+11	Pool D	5	ERS25126316
MV_236	FALSE	NMW 31543/NMW 31541	Marmota marmota	TRUE	Sequenced	train	NHM Vienna	all teeth	1980	Austria	20230703	13	FALSE	5.07	20230706	20	0.1014	1072000000	26800000	20230818	18	482400000	11	358000000	4.149e+10	Pool D	5	ERS25126317
MV_237	FALSE	NMW 3683/NMW 3651:3	Marmota marmota	TRUE	Sequenced	train	NHM Vienna	all teeth	1923	Austria	20230703	13	TRUE	11.6	20230706	20	0.232	15320000000	383000000	20230829	6	2298000000	11	4210000000	1.97645e+11	Pool C	4	ERS25126318
MV_238	FALSE	NMW 43386/NMW 43385	Marmota marmota	TRUE	Excluded after indexing	train	NHM Vienna	all teeth	1920	Austria	20230608	25	FALSE	5.01	20230613	20	0.1002	36080000	902000	20230622	18	16236000	11	1480000	1.39642e+09
MV_239	FALSE	NMW 3419/NMW 3418/NMW 3426	Marmota marmota	TRUE	Sequenced	test	NHM Vienna	all teeth	1927	Austria	20230703	11	TRUE	12.3	20230706	20	0.246	12200000000	305000000	20230829	6	1830000000	11	39500000	1.57393e+11	Pool D	5	ERS25126319
MV_240	FALSE	NMW 25121/NMW 13466	Marmota marmota	TRUE	Sequenced	train	NHM Vienna	all teeth	1970	Austria	20230703	7	TRUE	3.24	20230706	20	0.0648	6160000000	154000000	20230818	18	2772000000	11	33500000	2.38412e+11	Pool D	5	ERS25126320
MV_242	FALSE	NMW 4352:1/NMW 4352:2	Marmota marmota	TRUE	Excluded after indexing	test	NHM Vienna	all teeth	1921	Austria	20230608	12	FALSE	3.67	20230613	20	0.0734	60400000	1510000	20230622	18	27180000	11	1890000	2.33768e+09
MV_243	FALSE	NMW 3712/NMW 3687/B 1300	Marmota marmota	TRUE	Sequenced	train	NHM Vienna	all teeth	1923	Austria	20230703	11	TRUE	3.15	20230706	20	0.063	6440000000	161000000	20230818	18	2898000000	11	10400000	2.49249e+11	Pool D	5	ERS25126321
MV_244	FALSE	NMW 3689/NMW 3710	Marmota marmota	TRUE	Sequenced	train	NHM Vienna	all teeth	1917	Austria	20230613	12	FALSE	3	20230619	20	0.06	99200000	2480000	20230621	18	44640000	12	2050000000	5.75608e+09	Pool C	4	ERS25126322
MV_245	FALSE	NMW 64159/NMW 64158	Marmota marmota	TRUE	Sequenced	train	NHM Vienna	all teeth	1995	Austria	20230703	11	FALSE	12	20230706	20	0.24	20760000000	519000000	20230818	18	9342000000	11	19900000000	8.03481e+11	Pool B	3	ERS25126323
MS_011	FALSE	Z.2025.13	Meles meles	FALSE	Sequenced	train	NMS	all teeth	2010	Scotland	20230629	16	FALSE	53.2	20230831	4	0.2128	5080000000	127000000	20230906	12	1524000000	11	41900000000	1.31075e+11	Pool B	2	ERS25126155
MS_018	FALSE	Z.2025.14	Meles meles	FALSE	Sequenced	test	NMS	all teeth	1990	England	20230629	19	FALSE	20.2	20230831	10	0.202	28840000000	721000000	20230906	12	8652000000	11	78600000000	7.44136e+11	Pool A	3	ERS25126156
MS_020	FALSE	Z.1995.144	Meles meles	FALSE	Sequenced	train	NMS	all molars	1995		20230629	14	FALSE	23.6	20230831	10	0.236	21640000000	541000000	20230906	12	6492000000	11	92900000000	5.5836e+11	Pool A	3	ERS25126157
MS_022	FALSE	Z.1995.214	Meles meles	FALSE	Sequenced	test	NMS	all molars	1988		20230629	15	FALSE	20.4	20230831	10	0.204	21520000000	538000000	20230906	12	6456000000	11	99100000000	5.55264e+11	Pool A	3	ERS25126158
MV_051	FALSE	NMW 57477	Meles meles	FALSE	Sequenced	train	NHM Vienna	all molars	1995	Austria	20230629	16	FALSE	16.1	20230704	20	0.322	9000000000	225000000	20230906	12	2700000000	11	32500000000	2.3222e+11	Pool B	3	ERS25126226
MV_052	FALSE	NMW 57476	Meles meles	FALSE	Sequenced	test	NHM Vienna	all teeth	1994	Austria	20230629	24	FALSE	25.2	20230704	20	0.504	4400000000	110000000	20230906	12	1320000000	11	23400000000	1.1353e+11	Pool B	3	ERS25126227
MV_055	FALSE	NMW 40966	Meles meles	FALSE	Sequenced	train	NHM Vienna	all teeth	1989	Austria	20230607	29	FALSE	22.1	20230612	20	0.442	219600000	5490000	20230616	18	98820000	10	1820000000	5.66909e+09	Pool C	4	ERS25126228
MV_056	FALSE	NMW 42579	Meles meles	FALSE	Sequenced	train	NHM Vienna	all teeth	1991	Austria	20230801	8	FALSE	10.7	20230810	20	0.214	45200000000	1130000000	20230907	12	13560000000	11	71900000000	1.16626e+12	Pool A	3	ERS25126229
MV_057	FALSE	NMW 42578	Meles meles	FALSE	Sequenced	train	NHM Vienna	all teeth	1991	Austria	20230726	22	FALSE	13.9	20230801	10	0.139	4840000000	121000000	20230905	12	1452000000	11	4120000000	1.24883e+11	Pool C	4	ERS25126230
MV_058	FALSE	NMW 15619	Meles meles	FALSE	Sequenced	train	NHM Vienna	all teeth	1942	Austria	20230607	17	FALSE	19.3	20230612	20	0.386	15840000	396000	20230616	18	7128000	10	7020000000	4.08918e+08	Pool C	2	ERS25126231
MV_059	FALSE	NMW 3968	Meles meles	FALSE	Sequenced	train	NHM Vienna	all teeth	1934	Austria	20230726	16	FALSE	9.21	20230801	10	0.0921	17840000000	446000000	20230905	12	5352000000	11	23800000000	4.60311e+11	Pool B	3	ERS25126232
MV_060	FALSE	NMW 5486	Meles meles	FALSE	Sequenced	test	NHM Vienna	all teeth	1935	Austria	20230723	14	FALSE	0.703	20230727	20	0.01406	4000000000	100000000	20230905	12	1200000000	11	2370000000	1.03209e+11	Pool C	4	ERS25126233
MV_062	FALSE	NMW 15620	Meles meles	FALSE	Sequenced	test	NHM Vienna	all teeth	1937	Austria	20230828	10	FALSE	2.37	20230830	20	0.0474	4880000000	122000000	20230920_7-7	12	1464000000	11	23100000000	1.25915e+11	Pool B	3	ERS25126234
MV_065	FALSE	NMW 41120	Meles meles	FALSE	Sequenced	test	NHM Vienna	all teeth	1988	Austria	20230723	18	FALSE	18.2	20230727	20	0.364	44000000000	1100000000	20230905	12	13200000000	11	39000000000	1.1353e+12	Pool B	2	ERS25126235
MV_066	FALSE	NMW 41118	Meles meles	FALSE	Sequenced	train	NHM Vienna	all teeth	1988	Austria	20230801	20	FALSE	24.7	20230810	20	0.494	25720000000	643000000	20230907	12	7716000000	11	37600000000	6.63633e+11	Pool B	2	ERS25126236
MV_067	FALSE	NMW 41119	Meles meles	FALSE	Sequenced	train	NHM Vienna	all teeth	1988	Austria	20230801	9	FALSE	10.4	20230810	20	0.208	48000000000	1200000000	20230907	12	14400000000	11	58200000000	1.23851e+12	Pool A	3	ERS25126237
MV_068p	FALSE	NMW 41122/NMW 44343	Meles meles	TRUE	Sequenced	train	NHM Vienna	all teeth	1987	Austria	20230828	8	FALSE	7.93	20230830	20	0.1586	8440000000	211000000	20230920_7-7	12	2532000000	11	59900000000	2.17771e+11	Pool A	3	ERS25126238
MV_070	FALSE	NMW 44344	Meles meles	FALSE	Sequenced	train	NHM Vienna	all teeth	1992	Austria	20230723	20	FALSE	5.34	20230727	20	0.1068	20600000000	515000000	20230905	12	6180000000	11	80400000000	5.31526e+11	Pool A	3	ERS25126239
MV_072p	FALSE	NMW 44342/NMW 38092	Meles meles	TRUE	Sequenced	train	NHM Vienna	all teeth	1987	Austria	20230828	12	FALSE	7.07	20230830	20	0.1414	8360000000	209000000	20230920_7-7	12	2508000000	11	27100000000	2.15706e+11	Pool B	3	ERS25126240
MV_074	FALSE	NMW 65172	Meles meles	FALSE	Sequenced	test	NHM Vienna	all teeth	2004	Austria	20230726	20	FALSE	51	20230801	5	0.255	12200000000	305000000	20230905	12	3660000000	11	23000000000	3.14787e+11	Pool B	3	ERS25126241
MV_075	FALSE	NMW 57560	Meles meles	FALSE	Sequenced	test	NHM Vienna	all teeth	1994	Austria	20230801	10	FALSE	9.53	20230810	20	0.1906	92800000000	2320000000	20230908	12	27840000000	11	1090000000	2.39445e+12	Pool C	4	ERS25126242
MV_076	FALSE	NMW 3967	Meles meles	FALSE	Sequenced	test	NHM Vienna	all teeth	1934	Austria	20230828	5	FALSE	1.13	20230830	20	0.0226	4280000000	107000000	20230920_7-7	12	1284000000	11	40600000000	1.10433e+11	Pool B	2	ERS25126243
MV_077	FALSE	NMW 66784	Meles meles	FALSE	Sequenced	train	NHM Vienna	all teeth	2000	Austria	20230801	10	FALSE	19.3	20230810	20	0.386	107200000000	2680000000	20230908	12	32160000000	11	3290000000	2.766e+12	Pool C	4	ERS25126244
MV_078	FALSE	NMW 73776	Meles meles	FALSE	Sequenced	test	NHM Vienna	all teeth	2017	Austria	20230726	7	FALSE	8.15	20230801	10	0.0815	9480000000	237000000	20230905	12	2844000000	11	6390000000	2.44605e+11	Pool C	2	ERS25126245
MV_079p	FALSE	NMW 40924/NMW 34237	Meles meles	TRUE	Sequenced	test	NHM Vienna	all teeth	1985	Austria	20230828	10	FALSE	2.69	20230830	20	0.0538	10720000000	268000000	20230920_7-7	12	3216000000	11	81300000000	2.766e+11	Pool A	3	ERS25126246
MV_081	FALSE	NMW 42651	Meles meles	FALSE	Sequenced	test	NHM Vienna	all teeth	1991	Austria	20230801	20	FALSE	22.1	20230810	20	0.442	20160000000	504000000	20230908	12	6048000000	11	440000000	5.20173e+11	Pool D	5	ERS25126247
MV_082	FALSE	NMW 29364	Meles meles	FALSE	Sequenced	train	NHM Vienna	all teeth	1981	Austria	20230801	13	FALSE	31.6	20230810	20	0.632	103600000000	2590000000	20230908	12	31080000000	11	37000000000	2.67311e+12	Pool B	2	ERS25126248
MV_083	FALSE	NMW 57478	Meles meles	FALSE	Sequenced	train	NHM Vienna	all teeth	1991	Austria	20230723	24	FALSE	156.8	20230727	20	3.136	48800000000	1220000000	20230905	12	14640000000	11	1200000000	1.25915e+12	Pool C	4	ERS25126249
MV_085	FALSE	NMW 23369	Meles meles	FALSE	Excluded after indexing	train	NHM Vienna	all teeth	1936	Austria	20230723	15	TRUE	36.4	20230727	20	0.728	24880000000	622000000	20230905	12	7464000000	11	2720000	6.41959e+11
MV_087	FALSE	NMW 61624	Meles meles	FALSE	Sequenced	train	NHM Vienna	all teeth	1950-60	Austria	20230726	9	FALSE	2.07	20230831	20	0.0414	4880000000	122000000	20230906	12	1464000000	11	2520000000	1.25915e+11	Pool C	4	ERS25126250
MV_088	FALSE	NMW 63322	Meles meles	FALSE	Sequenced	train	NHM Vienna	all teeth	2000	Austria	20230613	21	FALSE	47.9	20230619	20	0.958	306000000	7650000	20230621	18	137700000	12	7020000000	1.77556e+10	Pool C	2	ERS25126251
MV_089	FALSE	NMW 73873	Meles meles	FALSE	Sequenced	train	NHM Vienna	all teeth	2018	Austria	20230723	18	FALSE	10.3	20230727	20	0.206	17920000000	448000000	20230905	12	5376000000	11	27600000000	4.62376e+11	Pool B	3	ERS25126252
MV_090	FALSE	NMW 72324	Meles meles	FALSE	Sequenced	train	NHM Vienna	all teeth	2016	Austria	20230816	25	FALSE	42.1	20230824	20	0.842	29080000000	727000000	20230908	12	8724000000	11	17200000000	7.50328e+11	Pool B	3	ERS25126253
MV_091	FALSE	NMW 7075/B 5551	Meles meles	FALSE	Sequenced	test	NHM Vienna	all teeth	1941	Austria	20230816	10	FALSE	5.07	20230824	20	0.1014	13560000000	339000000	20230908	12	4068000000	11	41900000000	3.49878e+11	Pool B	2	ERS25126254
MV_092	FALSE	NMW F757	Meles meles	FALSE	Sequenced	train	NHM Vienna	all teeth	1991	Austria	20230828	8	FALSE	18.1	20230830	20	0.362	17120000000	428000000	20230920_7-7	12	5136000000	11	50000000000	4.41734e+11	Pool A	3	ERS25126255
MV_093	FALSE	NMW 9011	Meles meles	FALSE	Sequenced	train	NHM Vienna	all teeth	1926	Austria	20230816	18	FALSE	7.23	20230824	20	0.1446	19360000000	484000000	20230908	12	5808000000	11	129000000000	4.99531e+11	Pool A	2	ERS25126256
MV_095	FALSE	NMW 2840	Meles meles	FALSE	Sequenced	train	NHM Vienna	all teeth	1926	Austria	20230828	7	FALSE	3.16	20230830	20	0.0632	22680000000	567000000	20230920_7-7	12	6804000000	11	72800000000	5.85194e+11	Pool A	3	ERS25126257
MV_096	FALSE	NMW 22939	Meles meles	FALSE	Sequenced	train	NHM Vienna	all teeth	1888	DDR	20230613	19	FALSE	2.59	20230619	20	0.0518	188800000	4720000	20230621	18	84960000	12	1980000000	1.09551e+10	Pool C	4	ERS25126258
MV_097	FALSE	NMW 22941	Meles meles	FALSE	Sequenced	train	NHM Vienna	all teeth	1892	DDR	20230613	16	FALSE	1.1	20230619	20	0.022	229200000	5730000	20230621	18	103140000	12	15000000000	1.32993e+10	Pool B	3	ERS25126259
HM_001	FALSE	NHMUK ZD 1908.7.17.24	Muntiacus muntjak	FALSE	Sequenced	test	NHMUK	lower left molar	<1908	Malaysia	20230724	11	FALSE	3.34	20230726	20	0.0668	2096000000	52400000	20230905	12	628800000	11	16600000000	5.40814e+10	Pool B	3	ERS25126058
HM_058	FALSE	NHMUK ZD 1919.11.12.24	Muntiacus muntjak	FALSE	Sequenced	train	NHMUK	upper rear molars, right and left	1919	Indonesia	20230912	15	FALSE	1.87	20230914	20	0.0374	105600000	2640000	20230920_8-8	12	31680000	11	2650000000	2.72471e+09	Pool C	4	ERS25126097
HM_059	FALSE	NHMUK ZD 1909.4.1.505	Muntiacus muntjak	FALSE	Sequenced	train	NHMUK	two rearmost molars, lower, right side	1909	Indonesia	20230912	15	FALSE	2.85	20230914	20	0.057	552000000	13800000	20230920_8-8	12	165600000	11	2290000000	1.42428e+10	Pool C	4	ERS25126098
MV_217	FALSE	NMW 5180/ST 1073	Muntiacus muntjak	FALSE	Excluded after barcoding	NA	NHM Vienna	back molars, both side, both jaws	1867	India	20230713	23	TRUE	5.39	20230809	4	0.02156	768000	19200
MV_218	FALSE	NMW 1467	Muntiacus muntjak	FALSE	Excluded after indexing	train	NHM Vienna	all molars	1904	Indonesia	20230713	21	TRUE	6.54	20230809	10	0.0654	243600000	6090000	20230907	12	73080000	14	3120000	2.11804e+10
MV_219	FALSE	NMW 6026	Muntiacus muntjak	FALSE	Excluded after indexing	train	NHM Vienna	all maxilla teeth	1932	Indonesia	20230613	12	FALSE	0.454	20230619	20	0.00908	41200000	1030000	20230622	18	18540000	11	1480000	1.59458e+09
MV_220	FALSE	NMW 2120	Muntiacus muntjak	FALSE	Excluded after indexing	train	NHM Vienna		1852	Indonesia	20230713	27	TRUE	4.23	20230809	10	0.0423	7200000000	180000000	20230907	12	2160000000	11	386000	1.85776e+11
MV_221	FALSE	NMW 3022	Muntiacus muntjak	FALSE	Excluded after indexing	test	NHM Vienna	all molars, only buccal side	1858	Indonesia	20230713	26	TRUE	9.21	20230809	10	0.0921	159600000	3990000	20230907	12	47880000	14	283000	1.38768e+10
MV_222	FALSE	NMW 2119	Muntiacus muntjak	FALSE	Excluded after indexing	train	NHM Vienna	all mandible molars	1858	Indonesia	20230814	20	TRUE	24.7	20230821	5	0.1235	516000000	12900000	20230908	12	154800000	11	621000	1.33139e+10
MV_223	FALSE	NMW 532	Muntiacus muntjak	FALSE	Sequenced	train	NHM Vienna	all molars	1838	Indonesia	20230609	16	FALSE	4.08	20230613	20	0.0816	44000000	1100000	20230616	18	19800000	10	15700000000	1.13588e+09	Pool B	3	ERS25126307
MV_224	FALSE	NMW 1468	Muntiacus muntjak	FALSE	Excluded after indexing	train	NHM Vienna	all right side mandible molars	1904	Indonesia	20230801	24	TRUE	6.36	20230810	10	0.0636	3228000000	80700000	20230908	12	968400000	11	96500	8.32895e+10
MV_225	FALSE	NMW 2931	Muntiacus muntjak	FALSE	Sequenced	test	NHM Vienna		1929	Indonesia	20230801	22	TRUE	47.6	20230810	10	0.476	30840000000	771000000	20230908	12	9252000000	11	780000000	7.9574e+11	Pool D	5	ERS25126308
MV_226	FALSE	NMW 6024	Muntiacus muntjak	FALSE	Excluded after indexing	test	NHM Vienna		1932	Indonesia	20230609	26	FALSE	14.4	20230613	20	0.288	14960000	374000	20230622	18	6732000	11	1530000	5.79002e+08
RM_193	FALSE	715	Okapia johnstoni	FALSE	Sequenced	train	RMCA	two posterior right-side lower molars, lingual only	<1904	Congo (DR)	20230626	21	FALSE	0.422	20230628	20	0.00844	388800000	9720000	20230724	18	174960000	11	2900000000	1.50478e+10	Pool C	4	ERS25126454
RM_194	FALSE	705	Okapia johnstoni	FALSE	Excluded after indexing	test	RMCA	posterior right-side lower molar	<1904	Congo (DR)	20230626	14	FALSE	1.01	20230628	20	0.0202	4440000	111000	20230724	18	1998000	11	4880000	1.71843e+08
RM_195	FALSE	489	Okapia johnstoni	FALSE	Sequenced	train	RMCA	three posterior right-side upper molars buccal only	<1903	Congo (DR)	20230626	18	FALSE	1.52	20230628	20	0.0304	14880000000	372000000	20230724	18	6696000000	11	307000000000	5.75905e+11	Pool A	1	ERS25126455
RM_196	FALSE	1025	Okapia johnstoni	FALSE	Excluded after barcoding	NA	RMCA	two posterior left-side upper molars buccal only	<1912	Congo (DR)	20230713	26	TRUE	3.37	20230809	10	0.0337	23200	580
RM_197	FALSE	1192	Okapia johnstoni	FALSE	Sequenced	train	RMCA	last lower molar from each side	<1912	Congo (DR)	20230713	13	FALSE	0.796	20230719	20	0.01592	860000000	21500000	20230905	12	258000000	11	55300000	2.21899e+10	Pool D	5	ERS25126456
RM_198	FALSE	1039	Okapia johnstoni	FALSE	Excluded after barcoding	NA	RMCA	two posterior left-side lower molars	<1912	Congo (DR)	20230713	24	TRUE	1.36	20230809	20	0.0272	904000	22600
RM_199	FALSE	752 b	Okapia johnstoni	FALSE	Sequenced	train	RMCA	two posterior lower molars from each side	<1906	Congo (DR)	20230717	16	FALSE	1.28	20230721	20	0.0256	21480000000	537000000	20230920_3-3	10	5370000000	11	5850000000	4.6186e+11	Pool C	2	ERS25126457
RM_200	FALSE	2918	Okapia johnstoni	FALSE	Sequenced	test	RMCA	three posterior right-side upper molars	<1914	Congo (DR)	20230803	25	FALSE	1.37	20230816	20	0.0274	233600000	5840000	20230908	12	70080000	11	19000000000	6.0274e+09	Pool B	3	ERS25126458
RM_201	FALSE	3074	Okapia johnstoni	FALSE	Sequenced	train	RMCA	three posterior right-side upper molars	<1914	Congo (DR)	20230803	26	FALSE	0.602	20230816	20	0.01204	287200000	7180000	20230908	12	86160000	11	12000000000	7.41039e+09	Pool C	4	ERS25126459
RM_202	FALSE	3073	Okapia johnstoni	FALSE	Sequenced	train	RMCA	three posterior left-side lower molars	<1914	Congo (DR)	20230803	30	TRUE	1.37	20230816	15	0.02055	106800000	2670000	20230908	12	32040000	11	2350000000	2.75568e+09	Pool C	4	ERS25126460
RM_203	FALSE	2904	Okapia johnstoni	FALSE	Sequenced	test	RMCA	all left-side upper molars	<1914	Congo (DR)	20230803	29	TRUE	4.25	20230816	20	0.085	4120000000	103000000	20230908	12	1236000000	11	34500000000	1.06305e+11	Pool B	2	ERS25126461
RM_204	FALSE	750	Okapia johnstoni	FALSE	Excluded after indexing	test	RMCA	posterior right-side lower molar lingual only	<1906	Congo (DR)	20230803	32	TRUE	4.1	20230816	10	0.041	170800000	4270000	20230908	12	51240000	11	2940000	4.40702e+09
RM_205	FALSE	6293	Okapia johnstoni	FALSE	Sequenced	train	RMCA	two posterior right-side lower molars	<1923	Congo (DR)	20230803	24	TRUE	18.6	20230816	10	0.186	1632000000	40800000	20230908	12	489600000	11	24800000000	4.21092e+10	Pool B	3	ERS25126462
RM_206	FALSE	11043	Okapia johnstoni	FALSE	Sequenced	train	RMCA	left side upper molars, buccal only	1930	Congo (DR)	20230814	27	TRUE	11	20230821	10	0.11	9320000000	233000000	20230908	12	2796000000	11	33500000000	2.40477e+11	Pool B	2	ERS25126463
MS_133	FALSE	Z.1921.21	Orcinus orca	FALSE	Sequenced	train	NMS	three loose teeth	1920	Scotland	20230828	11	FALSE	10.6	20230830	20	0.212	14400000000	360000000	20230920_7-7	12	4320000000	11	45800000000	3.71552e+11	Pool A	3	ERS25126190
MS_134	FALSE	Z.2015.179	Orcinus orca	FALSE	Sequenced	train	NMS	three loose teeth	2015	Scotland	20230828	19	FALSE	12.6	20230830	20	0.252	47600000000	1190000000	20230920_7-7	12	14280000000	11	94500000000	1.22819e+12	Pool A	3	ERS25126191
MS_135	FALSE	Z.2015.142.78	Orcinus orca	FALSE	Sequenced	train	NMS		2014	Scotland	20230828	21	FALSE	48.2	20230830	20	0.964	74800000000	1870000000	20230920_7-7	12	22440000000	11	71700000000	1.93001e+12	Pool A	3	ERS25126192
MS_137	FALSE	Z.2001.7	Orcinus orca	FALSE	Sequenced	test	NMS	three loose teeth	1994	Scotland	20230828	13	FALSE	23.2	20230830	20	0.464	13120000000	328000000	20230920_7-7	12	3936000000	11	53300000000	3.38525e+11	Pool A	3	ERS25126194
HM_004	FALSE	NHMUK ZE 1939.1.21.127	Otaria flavescens	FALSE	Sequenced	test	NHMUK	all teeth	1939	Falkland Islands	20230724	5	FALSE	0.871	20230726	20	0.01742	564000000	14100000	20230905	12	169200000	11	958000000	1.45524e+10	Pool D	5	ERS25126061
HM_006	FALSE	NHMUK ZE 1939.1.21.147	Otaria flavescens	FALSE	Sequenced	train	NHMUK	all upper jaw	1939		20230724	5	FALSE	1.15	20230726	20	0.023	7920000000	198000000	20230905	12	2376000000	11	34000000000	2.04354e+11	Pool B	2	ERS25126062
HM_077	FALSE	NHMUK ZD 1887.6.18.2	Otaria flavescens	FALSE	Sequenced	train	NHMUK	left canine, front surface	1887	Chile	20230831	6	FALSE	2.61	20230906	20	0.0522	2516000000	62900000	20230920_8-8	12	754800000	11	2470000000	6.49184e+10	Pool C	4	ERS25126112
HM_078	FALSE	NHMUK ZE 1959.12.4.7	Otaria flavescens	FALSE	Sequenced	test	NHMUK	left canine, front surface	1959		20230831	1	FALSE	1.42	20230906	20	0.0284	5080000000	127000000	20230920_8-8	12	1524000000	11	1770000000	1.31075e+11	Pool C	4	ERS25126113
HM_079	FALSE	NHMUK ZD 1851.5.5.1	Otaria flavescens	FALSE	Excluded after extraction	NA	NHMUK	lower right canine front surface. 4th molar	1851	S. America	20230831	1	FALSE	0.24
HM_080	FALSE	NHMUK ZD 1984.985	Otaria flavescens	FALSE	Sequenced	train	NHMUK	2 loose teeth	1983	Peru	20230831	1	FALSE	0.427	20230906	20	0.00854	2988000000	74700000	20230920_8-8	12	896400000	11	3780000000	7.7097e+10	Pool C	4	ERS25126114
HM_081	FALSE	NHMUK ZD 1984.981	Otaria flavescens	FALSE	Sequenced	train	NHMUK	left canine	1983	Peru	20230831	5	FALSE	2.01	20230906	20	0.0402	8680000000	217000000	20230920_8-8	12	2604000000	11	5880000000	2.23963e+11	Pool C	2	ERS25126115
HM_082	FALSE	NHMUK ZD 1984.991	Otaria flavescens	FALSE	Sequenced	test	NHMUK	both lower canines	1983	Peru	20230831	5	FALSE	3.31	20230906	20	0.0662	6920000000	173000000	20230920_8-8	12	2076000000	11	9540000000	1.78551e+11	Pool C	4	ERS25126116
HM_083	FALSE	NHMUK ZD 1984.980	Otaria flavescens	FALSE	Sequenced	train	NHMUK	loose teeth	1983	Peru	20230831	11	FALSE	18.9	20230906	20	0.378	2208000000	55200000	20230920_8-8	12	662400000	11	1330000000	5.69713e+10	Pool C	4	ERS25126117
HM_084	FALSE	NHMUK ZD 1984.983	Otaria flavescens	FALSE	Sequenced	test	NHMUK	loose teeth	1983	Peru	20230831	6	FALSE	2.89	20230906	20	0.0578	6920000000	173000000	20230920_8-8	12	2076000000	11	3320000000	1.78551e+11	Pool C	4	ERS25126118
HM_085	FALSE	NHMUK ZD 1984.998	Otaria flavescens	FALSE	Sequenced	train	NHMUK	Right canine, front left molar	1983	Peru	20230831	1	FALSE	4.37	20230914	20	0.0874	5440000000	136000000	20230920_8-8	12	1632000000	11	28300000000	1.40364e+11	Pool B	3	ERS25126119
HM_086	FALSE	NHMUK ZD 1984.1777	Otaria flavescens	FALSE	Sequenced	train	NHMUK	loose tooth, 3rd molar lower jaw	1983	Peru	20230831	1	FALSE	0.094	20230914	20	0.00188	256800000	6420000	20230920_8-8	12	77040000	11	8240000000	6.62601e+09	Pool C	4	ERS25126120
HM_087	FALSE	NHMUK ZD 1867.10.5.24	Otaria flavescens	FALSE	Excluded after extraction	NA	NHMUK	front left 1st molar	1862	Cape horn	20230831	17	FALSE	5.6
HM_088	FALSE	NHMUK ZD 2023.71	Otaria flavescens	FALSE	Sequenced	train	NHMUK	lower canines, front surface	1901-1904	Falkland islands	20230831	1	FALSE	0.992	20230914	20	0.01984	3476000000	86900000	20230920_8-8	12	1042800000	11	4020000000	8.96885e+10	Pool C	4	ERS25126121
HM_089	FALSE	NHMUK ZD 1886.12.13.1	Otaria flavescens	FALSE	Sequenced	train	NHMUK	lower canines, front surface	1886	Falkland islands	20230831	5	FALSE	0.387	20230914	20	0.00774	4200000000	105000000	20230920_8-8	12	1260000000	11	4370000000	1.08369e+11	Pool C	4	ERS25126122
HM_090	FALSE	NHMUK ZD 1880.7.28.16	Otaria flavescens	FALSE	Sequenced	test	NHMUK	left canine, front surface	1880	Strait of Magellan	20230831	13	FALSE	22.2	20230914	20	0.444	5640000000	141000000	20230920_remainder	12	1692000000	11	30100000000	1.45524e+11	Pool B	3	ERS25126123
MV_149	FALSE	NMW 1936	Ovibos moschatus	FALSE	Excluded after barcoding	NA	NHM Vienna	lower molars	1910	Greenland	20230614	15	TRUE	0.678	20230620	20	0.01356	104800	2620
MV_150	FALSE	NMW 1930	Ovibos moschatus	FALSE	Excluded after barcoding	NA	NHM Vienna	lower molars	1909	Greenland	20230614	31	TRUE	2.01	20230620	20	0.0402	168400	4210
MV_151	FALSE	NMW 1937	Ovibos moschatus	FALSE	Excluded after barcoding	NA	NHM Vienna	all molars	1910	Greenland	20230614	16	TRUE	0.343	20230620	20	0.00686	100400	2510
MV_152	FALSE	NMW 1931	Ovibos moschatus	FALSE	Excluded after barcoding	NA	NHM Vienna	all molars	1909	Greenland	20230614	29	TRUE	2.91	20230620	20	0.0582	16840000	421000
MV_156	FALSE	NMW 5507	Ovibos moschatus	FALSE	Excluded after extraction	NA	NHM Vienna	left molars; upper and lower	1909	Greenland	20230912	27	FALSE	12.4
MV_157	FALSE	NMW 5510	Ovibos moschatus	FALSE	Excluded after extraction	NA	NHM Vienna	lower left molars	1871	Greenland	20230912	23	FALSE	9.87
HM_043	FALSE	NHMUK ZD 1931.6.1.11	Ovis ammon	FALSE	Sequenced	train	NHMUK	upper right frontmost molars, buccal surface	1931	Mongolia	20230830	12	FALSE	0.639	20230906	20	0.01278	1740000000	43500000	20230920_8-8	12	522000000	11	1680000000	4.48958e+10	Pool C	4	ERS25126089
MV_284	FALSE	NMW 2311	Ovis ammon	FALSE	Sequenced	train	NHM Vienna	right-side mandible molars	1900	Kyrgyzstan	20230626	22	FALSE	9.14	20230628	20	0.1828	100800000	2520000	20230920_remainder	12	30240000	11	18000000000	2.60086e+09	Pool B	3	ERS25126328
MV_285	FALSE	NMW 18802	Ovis ammon	FALSE	Sequenced	test	NHM Vienna	left-side mandible molars 1-4	1900	Kyrgyzstan	20230626	28	FALSE	8.36	20230628	20	0.1672	25120000	628000	20230920_remainder	12	7536000	11	52300000000	6.48152e+08	Pool A	3	ERS25126329
MV_286	FALSE	NMW 2309/B 4888	Ovis ammon	FALSE	Sequenced	train	NHM Vienna	all maxilla molars	1900	Kyrgyzstan	20230626	24	FALSE	34	20230628	20	0.68	4960000000	124000000	20230724	18	2232000000	11	79400000000	1.91968e+11	Pool A	3	ERS25126330
MV_287	FALSE	NMW 2313	Ovis ammon	FALSE	Sequenced	train	NHM Vienna	all maxilla molars	1911	Mongolia	20230626	16	FALSE	11.2	20230628	20	0.224	20200000000	505000000	20230724	18	9090000000	11	29900000000	7.81807e+11	Pool B	3	ERS25126331
MV_288	FALSE	NMW 2312/B 4894	Ovis ammon	FALSE	Sequenced	test	NHM Vienna	all molars	1900	Kyrgyzstan	20230801	13	FALSE	2.37	20230810	20	0.0474	4680000000	117000000	20230908	12	1404000000	11	15500000	1.20754e+11	Pool D	5	ERS25126332
MV_289	FALSE	NMW 2310/B 5642	Ovis ammon	FALSE	Sequenced	test	NHM Vienna	mandible molars	1900	Kyrgyzstan	20230801	17	TRUE	10.5	20230810	10	0.105	359600000	8990000	20230908	12	107880000	11	268000000	9.27847e+09	Pool D	5	ERS25126333
MV_290	FALSE	nicht invent. 1973/HR 85	Ovis ammon	FALSE	Sequenced	train	NHM Vienna	all maxilla molars	1910	China	20230816	21	FALSE	11.6	20230824	20	0.232	30960000000	774000000	20230908	12	9288000000	11	1010000000	7.98836e+11	Pool C	4	ERS25126334
MV_291	FALSE	NMW 2296/B 4895	Ovis ammon	FALSE	Sequenced	test	NHM Vienna	all maxilla molars	1900	Kyrgyzstan	20230801	16	FALSE	14	20230810	20	0.28	11320000000	283000000	20230908	12	3396000000	11	20600000000	2.92081e+11	Pool B	3	ERS25126335
MV_292	FALSE	NMW 2297	Ovis ammon	FALSE	Sequenced	train	NHM Vienna		1900	Kyrgyzstan	20230801	10	FALSE	1.85	20230810	20	0.037	17640000000	441000000	20230908	12	5292000000	11	55300000000	4.55151e+11	Pool A	3	ERS25126336
RB_009	FALSE	1417	Ovis ammon	FALSE	Excluded after indexing	train	RBINS	lower right molars	1936		20230801	21	TRUE	18.1	20230810	10	0.181	2892000000	72300000	20230908	12	867600000	11	4080000	7.462e+10
DM_009	FALSE	1064	Ovis aries	FALSE	Sequenced	test	Adametz collection	front 3 molars upper and lower	<1940		20230627	25	FALSE	15.4	20230629	20	0.308	3044000000	76100000	20230720	12	913200000	10	48700000000	5.23883e+10	Pool A	3	ERS25126015
MS_001	FALSE	Z.2003.160.2386	Ovis aries	FALSE	Excluded after indexing	train	NMS	primarily left LBM, less right LBM	1994	Scotland	20230626	15	FALSE	6.7	20230628	20	0.134	10080000	252000	20230724	18	4536000	11	241000	3.90129e+08
MS_002	FALSE	Z.2003.160.2233	Ovis aries	FALSE	Excluded after indexing	test	NMS	LEFT & RIGHT LB MAN	1986	Scotland	20230613	18	FALSE	0.313	20230619	20	0.00626	11760000	294000	20230622	18	5292000	11	1630000	4.55151e+08
MS_003	FALSE	Z.2003.160.2194	Ovis aries	FALSE	Excluded after indexing	train	NMS	Left & right LB molars	1992	Scotland	20230626	14	FALSE	3.9	20230628	20	0.078	10240000	256000	20230724	18	4608000	11	591000	3.96322e+08
MS_004	FALSE	Z.2003.160.2740	Ovis aries	FALSE	Sequenced	train	NMS	mandible, LB, both sides	1995	Scotland	20230626	16	FALSE	14.3	20230628	20	0.286	317200000	7930000	20230905	12	95160000	11	14900000000	8.18446e+09	Pool B	3	ERS25126151
MS_005	FALSE	Z.2003.160.1962	Ovis aries	FALSE	Sequenced	train	NMS	mandible, LB, both sides	1995	Scotland	20230626	19	FALSE	2.08	20230628	20	0.0416	74000000	1850000	20230905	12	22200000	11	26400000000	1.90936e+09	Pool B	3	ERS25126152
MS_009	FALSE	Z.2003.160.2678	Ovis aries	FALSE	Sequenced	train	NMS	mandible, LB, both sides	1986	Scotland	20230613	22	FALSE	4.67	20230619	20	0.0934	103200000	2580000	20230622	18	46440000	11	9300000000	3.99418e+09	Pool C	4	ERS25126153
MS_010	FALSE	Z.2003.160.1292	Ovis aries	FALSE	Sequenced	train	NMS	mandible, LB, both sides	1999	Scotland	20230723	19	TRUE	17.7	20230727	20	0.354	91200000000	2280000000	20230905	12	27360000000	11	46500000	2.35316e+12	Pool D	5	ERS25126154
MS_025	FALSE	Z.1896.62	Ovis aries	FALSE	Excluded after barcoding	NA	NMS	all molars	<1940		20230713	6	FALSE	0.638	20230719	20	0.01276	456000000	11400000
MS_029	FALSE	Z.1886.55.2	Ovis aries	FALSE	Sequenced	test	NMS	upper molars	<1886		20230713	14	FALSE	8.16	20230719	20	0.1632	1564000000	39100000	20230920_remainder	12	469200000	11	42300000000	4.03547e+10	Pool B	2	ERS25126159
MS_032	FALSE	Z.1929.40.134	Ovis aries	FALSE	Sequenced	test	NMS	1st and 3rd upper left molar, buccal side	<1929		20230713	22	FALSE	14.6	20230719	20	0.292	16440000000	411000000	20230920_remainder	12	4932000000	11	106000000000	4.24188e+11	Pool A	2	ERS25126160
MS_051	FALSE	Z.2003.160.329	Ovis aries	FALSE	Sequenced	test	NMS	all molars	2002	Scotland	20230713	15	FALSE	9.37	20230719	20	0.1874	3728000000	93200000	20230920_remainder	12	1118400000	11	8300000000	9.61906e+10	Pool C	4	ERS25126163
MS_053	FALSE	Z.2003.160.335	Ovis aries	FALSE	Sequenced	train	NMS	molars an incisors	2002	Scotland	20230713	15	FALSE	5.83	20230719	20	0.1166	4040000000	101000000	20230920_remainder	12	1212000000	11	45800000000	1.04241e+11	Pool A	3	ERS25126164
MS_055	FALSE	Z.2003.160.476	Ovis aries	FALSE	Excluded after indexing	train	NMS	all molars in skull + loose molars	1999	Scotland	20230723	20	TRUE	7.8	20230809	4	0.0312	52000000	1300000	20230907	12	15600000	14	267000	4.52127e+09
MS_057	FALSE	Z.2003.160.647	Ovis aries	FALSE	Sequenced	train	NMS	all molars	1996	Scotland	20230723	17	FALSE	5.38	20230727	20	0.1076	11040000000	276000000	20230905	12	3312000000	11	642000000	2.84856e+11	Pool D	5	ERS25126165
MS_058	FALSE	Z.2003.160.1061	Ovis aries	FALSE	Sequenced	train	NMS	all molars	1999	Scotland	20230723	18	FALSE	7.73	20230831	10	0.0773	44000000	1100000	20230920_remainder	12	13200000	11	1880000000	1.1353e+09	Pool C	4	ERS25126166
MS_091	FALSE	Z.2003.160.419	Ovis aries	FALSE	Sequenced	train	NMS	right-side mandible lingual only	2002	Scotland	20230719	13	TRUE	2.85	20230801	10	0.0285	2600000000	65000000	20230905	12	780000000	11	10800000000	6.70857e+10	Pool C	4	ERS25126170
MS_092	FALSE	Z.2003.160.421	Ovis aries	FALSE	Sequenced	train	NMS	right-side mandible lingual only, and maxilla buccal only	2002	Scotland	20230723	15	TRUE	8.57	20230727	20	0.1714	13280000000	332000000	20230905	12	3984000000	11	317000000	3.42653e+11	Pool D	5	ERS25126171
MS_093	FALSE	Z.2003.160.423	Ovis aries	FALSE	Excluded after indexing	train	NMS	left-side mandible three last molars, lingual only	2002	Scotland	20230723	19	TRUE	3.82	20230727	20	0.0764	3452000000	86300000	20230905	12	1035600000	11	330000	8.90692e+10
MS_094	FALSE	Z.2003.160.272	Ovis aries	FALSE	Excluded after barcoding	NA	NMS	left-side mandible	2002	Scotland	20230723	16	FALSE	3.54	20230727	20	0.0708	10680000	267000
MS_095	FALSE	Z.2003.160.296	Ovis aries	FALSE	Sequenced	test	NMS	mandible only	2002	Scotland	20230814	18	TRUE	8.06	20230821	5	0.0403	6920000000	173000000	20230908	12	2076000000	11	1290000000	1.78551e+11	Pool C	4	ERS25126172
MS_096	FALSE	Z.2003.160.280	Ovis aries	FALSE	Sequenced	train	NMS	left-side mandible and maxilla	2002	Scotland	20230814	21	TRUE	5.88	20230821	10	0.0588	6520000000	163000000	20230908	12	1956000000	11	16000000000	1.6823e+11	Pool B	3	ERS25126173
MS_097	FALSE	Z.2003.160.284	Ovis aries	FALSE	Excluded after indexing	train	NMS	mandible only	2002	Scotland	20230801	17	TRUE	4.07	20230810	10	0.0407	688000000	17200000	20230908	12	206400000	11	400000	1.77519e+10
MS_098	FALSE	Z.2003.160.42	Ovis aries	FALSE	Excluded after indexing	train	NMS	left-side mandible and maxilla	2002	Scotland	20230801	16	TRUE	9.34	20230810	10	0.0934	178800000	4470000	20230908	12	53640000	11	133000	4.61344e+09
MS_099	FALSE	Z.2003.160.274	Ovis aries	FALSE	Sequenced	train	NMS	right mandible; upper molars	2002	Scotland	20230801	13	FALSE	1.94	20230810	20	0.0388	19800000000	495000000	20230908	12	5940000000	11	881000000	5.10884e+11	Pool D	5	ERS25126174
MS_100	FALSE	Z.2003.160.41	Ovis aries	FALSE	Excluded after indexing	test	NMS	lower left mandible only	2001	Scotland	20230801	12	TRUE	1.73	20230810	10	0.0173	378400000	9460000	20230908	12	113520000	11	226000	9.76356e+09
MS_101	FALSE	Z.2003.160.2118	Ovis aries	FALSE	Sequenced	test	NMS	lower left mandible only	1986	Scotland	20230613	14	FALSE	31.2	20230619	20	0.624	111600000	2790000	20230622	18	50220000	11	293000000	4.31929e+09	Pool D	5	ERS25126175
MS_102	FALSE	Z.2003.160.2111	Ovis aries	FALSE	Sequenced	test	NMS	right-side only mandible both sides and maxilla buccal	1986	Scotland	20230814	16	TRUE	9.93	20230821	10	0.0993	9600000000	240000000	20230908	12	2880000000	11	25400000000	2.47701e+11	Pool B	3	ERS25126176
MS_103	FALSE	Z.2003.160.2090	Ovis aries	FALSE	Sequenced	train	NMS	right-side maxilla buccal only	1986	Scotland	20230713	21	FALSE	17.1	20230719	20	0.342	23280000000	582000000	20230920_remainder	12	6984000000	11	20600000000	6.00675e+11	Pool B	3	ERS25126177
MS_104	FALSE	Z.2003.160.2091	Ovis aries	FALSE	Sequenced	train	NMS	upper jaw	1986	Scotland	20230713	22	FALSE	34.3	20230719	20	0.686	15240000000	381000000	20230920_remainder	12	4572000000	11	3600000000	3.93226e+11	Pool C	4	ERS25126178
MS_105	FALSE	Z.2003.160.2023	Ovis aries	FALSE	Sequenced	train	NMS	mandible only	1989	Scotland	20230713	15	FALSE	4.72	20230719	20	0.0944	7800000000	195000000	20230905	12	2340000000	11	1570000000	2.01257e+11	Pool C	4	ERS25126179
MS_106	FALSE	Z.2003.160.2015	Ovis aries	FALSE	Sequenced	train	NMS	left-side mandible lingual only	1989	Scotland	20230713	19	FALSE	20.5	20230719	20	0.41	19400000000	485000000	20230905	12	5820000000	11	7560000000	5.00563e+11	Pool C	4	ERS25126180
MS_107	FALSE	Z.2003.160.4361	Ovis aries	FALSE	Sequenced	train	NMS	right mandible	2016	Scotland	20230713	21	FALSE	2.06	20230719	20	0.0412	6640000000	166000000	20230905	12	1992000000	11	30800000000	1.71327e+11	Pool B	3	ERS25126181
MS_108	FALSE	Z.2003.160.4353	Ovis aries	FALSE	Sequenced	train	NMS	left mandible lingual, two front molar buccal too	2016	Scotland	20230801	14	FALSE	3.69	20230810	20	0.0738	528000000	13200000	20230908	12	158400000	11	2200000000	1.36236e+10	Pool C	4	ERS25126182
MS_109	FALSE	Z.2003.160.4345	Ovis aries	FALSE	Sequenced	train	NMS	left mandible	2016	Scotland	20230801	21	FALSE	2.48	20230810	20	0.0496	4480000000	112000000	20230908	12	1344000000	11	3940000000	1.15594e+11	Pool C	4	ERS25126183
MS_110	FALSE	Z.2019.6.4394	Ovis aries	FALSE	Excluded after indexing	train	NMS	right mandible buccal only	2017	Scotland	20230719	16	TRUE	3.18	20230801	10	0.0318	588000000	14700000	20230905	12	176400000	11	497000	1.51717e+10
MS_111	FALSE	Z.2019.6.4381	Ovis aries	FALSE	Excluded after barcoding	NA	NMS	right mandible	2017	Scotland	20230719	16	TRUE	0.597	20230801	20	0.01194	756000	18900
MS_112	FALSE	Z.2019.6.4390	Ovis aries	FALSE	Excluded after indexing	test	NMS	left mandible	2017	Scotland	20230719	12	FALSE	2.32	20230801	20	0.0464	19320000	483000	20230920_remainder	12	5796000	14	318000	1.67983e+09
MS_113	FALSE	Z.2019.6.4455	Ovis aries	FALSE	Sequenced	train	NMS	right mandible	2018	Scotland	20230719	17	TRUE	5.88	20230801	10	0.0588	2708000000	67700000	20230905	12	812400000	11	1230000000	6.98724e+10	Pool C	4	ERS25126184
MS_114	FALSE	Z.2019.6.4452	Ovis aries	FALSE	Sequenced	test	NMS	last two molars of right mandible, lingual only	2018	Scotland	20230801	17	TRUE	2.55	20230810	10	0.0255	244800000	6120000	20230908	12	73440000	11	146000000	6.31638e+09	Pool D	5	ERS25126185
MS_115	FALSE	Z.2019.6.4470	Ovis aries	FALSE	Excluded after indexing	test	NMS	right mandible	2018	Scotland	20230719	14	TRUE	0.955	20230801	20	0.0191	7480000	187000	20230920_remainder	12	2244000	14	780000	6.50368e+08
MS_116	FALSE	Z.2019.6.4466	Ovis aries	FALSE	Excluded after indexing	test	NMS	left mandible	2018	Scotland	20230801	16	TRUE	5.05	20230810	10	0.0505	279600000	6990000	20230908	12	83880000	11	985000	7.2143e+09
MS_117	FALSE	Z.2014.52.304	Ovis aries	FALSE	Sequenced	train	NMS	molars	1920-1935		20230719	24	FALSE	1.38	20230801	20	0.0276	4520000000	113000000	20230905	12	1356000000	11	9160000000	1.16626e+11	Pool C	4	ERS25126186
MS_118	FALSE	Z.2014.52.220	Ovis aries	FALSE	Sequenced	test	NMS	mandible	1920-1935		20230719	19	FALSE	0.353	20230801	20	0.00706	608000000	15200000	20230905	12	182400000	11	5020000000	1.56877e+10	Pool C	2	ERS25126187
MS_124	FALSE	Z.2014.52.320	Ovis aries	FALSE	Excluded after indexing	train	NMS	first four from right side of maxilla, buccal only	1874	Scotland	20230719	22	TRUE	32	20230801	10	0.32	314800000	7870000	20230905	12	94440000	11	294000	8.12254e+09
MS_128	FALSE	Z.2014.52.505	Ovis aries	FALSE	Excluded after extraction	NA	NMS	left-side maxilla and right side mandible			20230828	29	TRUE	0.382
MV_247	FALSE	NMW 4734	Papio anubis	FALSE	Sequenced	test	NHM Vienna	all teeth	1934	Cameroon	20230809	12	FALSE	52	20230815	20	1.04	231600000000	5790000000	20230905	12	69480000000	11	7180000000	5.97579e+12	Pool C	2	ERS25126324
RM_173	FALSE	1983.006-M-0001	Papio anubis	FALSE	Sequenced	train	RMCA	upper molars and canines; lower canines and outer molars	1982	Congo (DR)	20230707	19	FALSE	9.49	20230712	20	0.1898	14960000000	374000000	20230720	12	4488000000	10	67500000000	2.57467e+11	Pool A	3	ERS25126435
RM_175	FALSE	1983.006-M-0005	Papio anubis	FALSE	Sequenced	train	RMCA	upper canines and incisors	1980	Congo (DR)	20230707	14	FALSE	10.2	20230712	20	0.204	16080000000	402000000	20230720	12	4824000000	10	17700000000	2.76743e+11	Pool B	3	ERS25126436
RM_177	FALSE	1983.006-M-0004	Papio anubis	FALSE	Sequenced	test	RMCA	all teeth	1980	Congo (DR)	20230707	9	FALSE	2.12	20230712	20	0.0424	17200000000	430000000	20230720	12	5160000000	10	117000000000	2.96018e+11	Pool A	2	ERS25126438
RM_179	FALSE	1983.006-M-0002	Papio anubis	FALSE	Sequenced	train	RMCA	upper left canine and first molars; lower left canine	1981	Congo (DR)	20230707	21	FALSE	5.87	20230712	20	0.1174	10760000000	269000000	20230720	12	3228000000	10	80700000000	1.85184e+11	Pool A	3	ERS25126440
RM_180	FALSE	1983.006-M-0003	Papio anubis	FALSE	Sequenced	train	RMCA	all teeth	1981	Congo (DR)	20230809	11	FALSE	2.8	20230815	20	0.056	20720000000	518000000	20230905	12	6216000000	11	13700000000	5.34622e+11	Pool B	3	ERS25126441
RM_182	FALSE	1990.042-M-0225	Papio anubis	FALSE	Sequenced	train	RMCA	incisors and canines; upper outer molars	1982	Congo (DR)	20230719	19	FALSE	10.6	20230721	20	0.212	14040000000	351000000	20230920_3-3	10	3510000000	11	3700000000	3.01886e+11	Pool C	4	ERS25126443
RM_183	FALSE	1983.006-M-0006/1990.042-M-0224	Papio anubis	TRUE	Sequenced	train	RMCA	upper canines both sides; upper left-side molars buccal only	1979	Congo (DR)	20230609	20	FALSE	9.61	20230613	20	0.1922	106800000	2670000	20230616	18	48060000	10	29300000000	2.7571e+09	Pool B	3	ERS25126444
RM_184	FALSE	2230	Papio anubis	FALSE	Sequenced	train	RMCA	all teeth	1913	Congo (DR)	20230609	9	FALSE	7.84	20230613	20	0.1568	49600000	1240000	20230616	18	22320000	10	3340000000	1.28045e+09	Pool C	4	ERS25126445
RM_185	FALSE	6317	Papio anubis	FALSE	Sequenced	train	RMCA	all teeth	<1925	Rwanda	20230809	17	FALSE	2.73	20230815	20	0.0546	25280000000	632000000	20230905	12	7584000000	11	47200000000	6.5228e+11	Pool A	3	ERS25126446
RM_186	FALSE	17680	Papio anubis	FALSE	Sequenced	train	RMCA	all teeth buccal only (localized)	1942	Congo (DR)	20230719	22	FALSE	2.72	20230721	20	0.0544	7640000000	191000000	20230920_3-3	10	1910000000	11	10500000000	1.64274e+11	Pool C	4	ERS25126447
RM_187	FALSE	11153	Papio anubis	FALSE	Sequenced	train	RMCA	all teeth	1931	Congo (DR)	20230719	13	FALSE	6.43	20230721	20	0.1286	12400000000	310000000	20230920_3-3	10	3100000000	11	31300000000	2.66623e+11	Pool B	3	ERS25126448
RM_188	FALSE	10416	Papio anubis	FALSE	Sequenced	train	RMCA	all teeth	<1930	Congo (DR)	20230719	19	FALSE	11.6	20230721	20	0.232	14040000000	351000000	20230920_3-3	10	3510000000	11	7280000000	3.01886e+11	Pool C	4	ERS25126449
RM_189	FALSE	9244	Papio anubis	FALSE	Sequenced	test	RMCA	all teeth	<1927	Congo (DR)	20230719	16	FALSE	4.7	20230721	20	0.094	10680000000	267000000	20230920_3-3	10	2670000000	11	8370000000	2.2964e+11	Pool C	4	ERS25126450
RM_190	FALSE	10444	Papio anubis	FALSE	Sequenced	train	RMCA	all maxilla teeth	<1930	Congo (DR)	20230719	16	FALSE	10.9	20230721	20	0.218	19360000000	484000000	20230920_3-3	10	4840000000	11	4280000000	4.16276e+11	Pool C	4	ERS25126451
RM_191	FALSE	9243	Papio anubis	FALSE	Sequenced	test	RMCA		1926	Congo (DR)	20230609	29	FALSE	13.1	20230620	20	0.262	184000000	4600000	20230622	18	82800000	11	12000000000	7.12141e+09	Pool C	4	ERS25126452
RM_192	FALSE	14695	Papio anubis	FALSE	Sequenced	train	RMCA	all teeth	<1938	Congo (DR)	20230719	17	FALSE	1	20230721	20	0.02	5600000000	140000000	20230920_3-3	10	1400000000	11	7140000000	1.2041e+11	Pool C	2	ERS25126453
RM_207	FALSE	9731	Papio anubis	FALSE	Sequenced	test	RMCA	all upper molars, lower canines, incisors and lingual side of lower molars	<1929	Congo (DR)	20230809	12	FALSE	3.12	20230815	20	0.0624	10280000000	257000000	20230907	12	3084000000	11	51000000000	2.65247e+11	Pool A	3	ERS25126464
RM_208	FALSE	9730	Papio anubis	FALSE	Sequenced	test	RMCA	all incisors and canines + buccal side of lower molars	<1929	Congo (DR)	20230809	11	FALSE	2.63	20230815	20	0.0526	14360000000	359000000	20230907	12	4308000000	11	69200000000	3.7052e+11	Pool A	3	ERS25126465
RM_209	FALSE	6025	Papio anubis	FALSE	Sequenced	test	RMCA	all incisors and canines + lower molars		Congo (DR)	20230809	11	FALSE	6.72	20230815	20	0.1344	1848000000	46200000	20230907	12	554400000	11	16800000000	4.76825e+10	Pool B	3	ERS25126466
RM_210	FALSE	6026	Papio anubis	FALSE	Sequenced	train	RMCA	lower incisors and canines		Congo (DR)	20230809	21	TRUE	8.9	20230815	20	0.178	60800000000	1520000000	20230907	12	18240000000	11	99100000000	1.56877e+12	Pool A	3	ERS25126467
RM_063	FALSE	1784/1785/1786	Piliocolobus foai	TRUE	Sequenced	train	RMCA	all teeth	1912	Congo (DR)	20230609	26	FALSE	2.82	20230620	20	0.0564	134800000	3370000	20230622	18	60660000	11	31300000000	5.21721e+09	Pool B	3	ERS25126365
RM_064	FALSE	1841	Piliocolobus foai	FALSE	Sequenced	train	RMCA	lower molars	1913	Congo (DR)	20230707	20	FALSE	14.6	20230712	20	0.292	45600000000	1140000000	20230720	12	13680000000	10	72000000000	7.84793e+11	Pool A	3	ERS25126366
RM_065	FALSE	1844	Piliocolobus foai	FALSE	Excluded after indexing	test	RMCA	all teeth	1913	Congo (DR)	20230609	13	TRUE	6.65	20230620	20	0.133	76000000	1900000	20230622	18	34200000	11	1810000	2.94145e+09
RM_066	FALSE	1802	Piliocolobus foai	FALSE	Sequenced	test	RMCA	all teeth	1912	Congo (DR)	20230707	14	FALSE	1.07	20230712	20	0.0214	6600000000	165000000	20230720	12	1980000000	10	27400000000	1.13588e+11	Pool B	3	ERS25126367
RM_067	FALSE	1846	Piliocolobus foai	FALSE	Excluded after indexing	train	RMCA		1913	Congo (DR)	20230609	13	FALSE	3.38	20230620	20	0.0676	6920000	173000	20230622	18	3114000	11	1860000	2.67827e+08
RM_068	FALSE	11978 b/11969 c	Piliocolobus foai	TRUE	Excluded after indexing	train	RMCA	all teeth	1932	Congo (DR)	20230707	14	TRUE	5.07	20230712	20	0.1014	130000000	3250000	20230720	12	39000000	10	5500000	2.23735e+09
RM_069	FALSE	20014	Piliocolobus foai	FALSE	Excluded after indexing	test	RMCA	all teeth	1949	Congo (DR)	20230809	11	TRUE	3.59	20230815	20	0.0718	2196000000	54900000	20230907	12	658800000	11	300000	5.66617e+10
RM_070	FALSE	1983.006-M-0309	Piliocolobus foai	FALSE	Sequenced	train	RMCA	mostly lower jaw, some upper, buccal side	1981	Congo (DR)	20230719	25	FALSE	1.8	20230801	20	0.036	36120000000	903000000	20230905	12	10836000000	11	2610000000	9.31976e+11	Pool C	4	ERS25126368
RM_071	FALSE	1983.006-M-0306/1983.006-M-0307	Piliocolobus foai	TRUE	Sequenced	train	RMCA	all teeth	1982	Congo (DR)	20230719	13	FALSE	4.66	20230801	20	0.0932	20160000000	504000000	20230905	12	6048000000	11	27400000000	5.20173e+11	Pool B	3	ERS25126369
RM_072	FALSE	1983.006-M-0312/1983.006-M-0329	Piliocolobus foai	TRUE	Sequenced	test	RMCA	all teeth	1981	Congo (DR)	20230719	15	FALSE	3.34	20230801	20	0.0668	34000000000	850000000	20230905	12	10200000000	11	44700000000	8.77275e+11	Pool B	2	ERS25126370
RM_073	FALSE	1983.006-M-0394/1983.006-M-0393	Piliocolobus foai	TRUE	Sequenced	train	RMCA	all teeth	1981	Congo (DR)	20230719	19	FALSE	1.48	20230801	20	0.0296	18960000000	474000000	20230905	12	5688000000	11	104000000000	4.8921e+11	Pool A	2	ERS25126371
RM_074	FALSE	1983.006-M-0397/1983.006-M-0399	Piliocolobus foai	TRUE	Sequenced	train	RMCA	all teeth	1982	Congo (DR)	20230719	16	FALSE	2.28	20230801	20	0.0456	14400000000	360000000	20230905	12	4320000000	11	56700000000	3.71552e+11	Pool A	3	ERS25126372
RM_079	FALSE	1983.006-M-0391	Piliocolobus foai	FALSE	Sequenced	test	RMCA	all teeth	1981	Congo (DR)	20230719	14	FALSE	3.55	20230721	20	0.071	26120000000	653000000	20230920_3-3	10	6530000000	11	16100000000	5.61628e+11	Pool B	3	ERS25126373
RM_080	FALSE	1983.006-M-0379	Piliocolobus foai	FALSE	Sequenced	train	RMCA	all teeth	1979	Congo (DR)	20230809	20	TRUE	5.17	20230815	20	0.1034	23200000000	580000000	20230907	12	6960000000	11	60400000000	5.98611e+11	Pool A	3	ERS25126374
RM_081	FALSE	1983.006-M-0406	Piliocolobus foai	FALSE	Sequenced	train	RMCA	all teeth	1982	Congo (DR)	20230809	26	TRUE	3.75	20230815	20	0.075	19440000000	486000000	20230907	12	5832000000	11	63300000000	5.01595e+11	Pool A	3	ERS25126375
RM_082	FALSE	1983.006-M-0408	Piliocolobus foai	FALSE	Sequenced	train	RMCA	all upper teeth + lower incisors and canines	1981	Congo (DR)	20230809	23	FALSE	9.5	20230815	20	0.19	47600000000	1190000000	20230907	12	14280000000	11	87200000000	1.22819e+12	Pool A	3	ERS25126376
RM_083	FALSE	1983.006-M-0407	Piliocolobus foai	FALSE	Sequenced	test	RMCA	all teeth	1981	Congo (DR)	20230809	22	FALSE	2.27	20230815	20	0.0454	29560000000	739000000	20230907	12	8868000000	11	66900000000	7.62713e+11	Pool A	3	ERS25126377
RM_085	FALSE	1983.006-M-0412/1983.006-M-0424	Piliocolobus foai	TRUE	Sequenced	test	RMCA	all teeth	1979	Congo (DR)	20230809	24	FALSE	1.78	20230830	20	0.0356	3036000000	75900000	20230920_7-7	12	910800000	11	24000000000	7.83355e+10	Pool B	3	ERS25126378
RM_086	FALSE	1983.006-M-0444	Piliocolobus foai	FALSE	Sequenced	train	RMCA	all teeth	1981	Congo (DR)	20230809	20	FALSE	2.84	20230815	20	0.0568	10760000000	269000000	20230907	12	3228000000	11	73500000000	2.77632e+11	Pool A	3	ERS25126379
RM_088	FALSE	1983.006-M-0446	Piliocolobus foai	FALSE	Sequenced	train	RMCA	all teeth	1979	Congo (DR)	20230809	18	FALSE	1.65	20230815	20	0.033	9680000000	242000000	20230907	12	2904000000	11	94800000000	2.49765e+11	Pool A	3	ERS25126380
RM_089	FALSE	1211	Piliocolobus foai	FALSE	Sequenced	test	RMCA	all teeth	<1912	Congo (DR)	20230809	17	FALSE	13.4	20230815	20	0.268	11480000000	287000000	20230907	12	3444000000	11	210000000	2.96209e+11	Pool D	5	ERS25126381
RM_090	FALSE	1836	Piliocolobus foai	FALSE	Excluded after indexing	train	RMCA	all teeth	1913	Congo (DR)	20230809	18	TRUE	11	20230815	20	0.22	2280000000	57000000	20230907	12	684000000	11	1100000	5.8829e+10
RM_091	FALSE	1848	Piliocolobus foai	FALSE	Sequenced	train	RMCA	all upper teeth	<1913	Congo (DR)	20230809	19	FALSE	2.29	20230815	20	0.0458	4560000000	114000000	20230907	12	1368000000	11	34100000000	1.17658e+11	Pool B	2	ERS25126382
RM_093	FALSE	2888	Piliocolobus foai	FALSE	Sequenced	train	RMCA	all teeth	1913	Congo (DR)	20230814	23	TRUE	25	20230821	10	0.25	7040000000	176000000	20230908	12	2112000000	11	20300000000	1.81648e+11	Pool B	3	ERS25126383
RM_094	FALSE	9833/9834	Piliocolobus foai	TRUE	Excluded after indexing	test	RMCA	all teeth	<1929	Congo (DR)	20230814	31	TRUE	5.23	20230821	5	0.02615	1072000000	26800000	20230908	12	321600000	11	149000	2.766e+10
RM_096	FALSE	6011	Piliocolobus foai	FALSE	Sequenced	train	RMCA	all teeth	<1913?	Congo (DR)	20230814	20	FALSE	27.9	20230821	10	0.279	58000000000	1450000000	20230908	12	17400000000	11	36100000000	1.49653e+12	Pool B	2	ERS25126384
MV_167	FALSE	NMW 658	Pongo pygmaeus	FALSE	Sequenced	train	NHM Vienna	upper and lower incisors	1881	Indonesia	20230626	17	FALSE	2.66	20230628	20	0.0532	13080000000	327000000	20230724	18	5886000000	11	59000000000	5.06239e+11	Pool A	3	ERS25126289
MV_168	FALSE	NMW 820	Pongo pygmaeus	FALSE	Excluded after indexing	train	NHM Vienna	all teeth	1858	Indonesia	20230626	26	FALSE	8.7	20230628	20	0.174	7320000000	183000000	20230724	18	3294000000	11	463000	2.83308e+11
MV_169	FALSE	NMW 817	Pongo pygmaeus	FALSE	Sequenced	test	NHM Vienna	mostly incisors	1852	Indonesia	20230723	26	FALSE	4.31	20230727	20	0.0862	28360000000	709000000	20230905	12	8508000000	11	180000000	7.31751e+11	Pool D	5	ERS25126290
MV_170	FALSE	NMW 818	Pongo pygmaeus	FALSE	Excluded after barcoding	NA	NHM Vienna		1858	Indonesia	20230723	14	TRUE	1.85	20230809	20	0.037	3460000	86500
MV_173	FALSE	NMW 819	Pongo pygmaeus	FALSE	Excluded after barcoding	NA	NHM Vienna	all teeth	1858	Indonesia	20230723	14	TRUE	1.59	20230809	20	0.0318	24880000	622000
MV_175	FALSE	NMW 3109/ST660	Pongo pygmaeus	FALSE	Sequenced	train	NHM Vienna	all teeth	1908	Indonesia	20230723	18	FALSE	6.06	20230809	20	0.1212	19160000000	479000000	20230907	12	5748000000	11	65400000000	4.9437e+11	Pool A	3	ERS25126291
MV_113	FALSE	NMW 29574	Rupicapra rupicapra	FALSE	Sequenced	test	NHM Vienna	upper molars	1980	Austria	20230626	30	FALSE	43.4	20230628	20	0.868	12800000000	320000000	20230724	18	5760000000	11	5430000000	4.95402e+11	Pool C	2	ERS25126270
MV_114	FALSE	NMW 29575	Rupicapra rupicapra	FALSE	Sequenced	train	NHM Vienna		1980	Austria	20230626	27	FALSE	20.6	20230628	20	0.412	11320000000	283000000	20230724	18	5094000000	11	39900000000	4.38122e+11	Pool B	2	ERS25126271
MV_115	FALSE	NMW 29572	Rupicapra rupicapra	FALSE	Sequenced	train	NHM Vienna	upper molars	1980	Austria	20230626	18	FALSE	21	20230628	20	0.42	46000000000	1150000000	20230724	18	20700000000	11	419000000000	1.78035e+12	Pool A	1	ERS25126272
MV_116	FALSE	NMW 4626	Rupicapra rupicapra	FALSE	Excluded after indexing	train	NHM Vienna	upper molars	1912	Austria	20230626	26	FALSE	16.8	20230628	20	0.336	24080000000	602000000	20230724	18	10836000000	11	2750000	9.31976e+11
MV_118	FALSE	NMW 29576	Rupicapra rupicapra	FALSE	Sequenced	train	NHM Vienna	upper molars	1980	Austria	20230629	14	FALSE	7.76	20230704	20	0.1552	5160000000	129000000	20230906	12	1548000000	11	27600000000	1.33139e+11	Pool B	3	ERS25126273
MV_119	FALSE	NMW 29577	Rupicapra rupicapra	FALSE	Sequenced	test	NHM Vienna	upper molars	1980	Austria	20230629	26	FALSE	34.8	20230704	20	0.696	3040000000	76000000	20230906	12	912000000	11	10500000000	7.84387e+10	Pool C	4	ERS25126274
MV_120	FALSE	NMW 227	Rupicapra rupicapra	FALSE	Sequenced	train	NHM Vienna	upper molars	1892	Austria	20230629	29	FALSE	18.3	20230704	20	0.366	476000000	11900000	20230906	12	142800000	11	1400000000	1.22819e+10	Pool C	4	ERS25126275
MV_121	FALSE	NMW 4612	Rupicapra rupicapra	FALSE	Excluded after indexing	train	NHM Vienna	upper molars	1900-1920	Austria	20230629	17	FALSE	1.47	20230704	20	0.0294	47200000	1180000	20230920_remainder	12	14160000	11	2230000	1.21786e+09
MV_122	FALSE	NMW 4636	Rupicapra rupicapra	FALSE	Sequenced	train	NHM Vienna	upper molars	1909	Austria	20230707	19	TRUE	10.8	20230712	20	0.216	4400000000	110000000	20230720	12	1320000000	10	51200000	7.57256e+10	Pool D	5	ERS25126276
MV_123	FALSE	NMW 41950	Rupicapra rupicapra	FALSE	Excluded after indexing	train	NHM Vienna	upper molars	1990	Austria	20230707	21	TRUE	22	20230712	20	0.44	448000000	11200000	20230818	18	201600000	11	1150000	1.73391e+10
MV_124	FALSE	NMW 4599	Rupicapra rupicapra	FALSE	Sequenced	train	NHM Vienna	lower molars	1900-1920	Austria	20230707	17	FALSE	4.36	20230712	20	0.0872	3140000000	78500000	20230818	18	1413000000	11	2750000000	1.21528e+11	Pool C	4	ERS25126277
MV_125	FALSE	NMW 4639	Rupicapra rupicapra	FALSE	Excluded after barcoding	NA	NHM Vienna	lower molars	1900-1920	Austria	20230707	15	TRUE	4.73	20230831	10	0.0473	4320000	108000
MV_126	FALSE	NMW 29573	Rupicapra rupicapra	FALSE	Sequenced	train	NHM Vienna	lower molars	1980	Austria	20230723	15	FALSE	15.2	20230727	20	0.304	6880000000	172000000	20230905	12	2064000000	11	3170000000	1.77519e+11	Pool C	4	ERS25126278
MV_127	FALSE	NMW 41374	Rupicapra rupicapra	FALSE	Excluded after barcoding	NA	NHM Vienna	lower left molars	1900	Austria	20230723	22	FALSE	6.62	20230727	20	0.1324	20280000	507000
MV_128	FALSE	NMW 4591	Rupicapra rupicapra	FALSE	Excluded after indexing	test	NHM Vienna	upper molars	1900-1920	Austria	20230723	22	TRUE	13	20230727	20	0.26	1484000000	37100000	20230905	12	445200000	11	210000	3.82905e+10
MV_129	FALSE	NMW 41373	Rupicapra rupicapra	FALSE	Excluded after barcoding	NA	NHM Vienna	lower left molars	1910-1920	Austria	20230723	24	TRUE	33.7	20230727	20	0.674	25040000	626000
MV_130	FALSE	NMW 3972	Rupicapra rupicapra	FALSE	Sequenced	train	NHM Vienna	all molars	1933	Austria	20230723	11	FALSE	4.65	20230727	20	0.093	48000000000	1200000000	20230905	12	14400000000	11	80400000000	1.23851e+12	Pool A	3	ERS25126279
MV_131	FALSE	NMW 4638	Rupicapra rupicapra	FALSE	Sequenced	test	NHM Vienna	upper molars	1900-1920	Austria	20230723	21	FALSE	9.3	20230727	20	0.186	7600000000	190000000	20230905	12	2280000000	11	28300000	1.96097e+11	Pool D	5	ERS25126280
MV_132	FALSE	NMW 148	Rupicapra rupicapra	FALSE	Excluded after indexing	test	NHM Vienna	left lower molars	1891	Austria	20230814	24	TRUE	8.08	20230821	10	0.0808	188000000	4700000	20230908	12	56400000	11	8120000	4.85082e+09
MV_133	FALSE	NMW 1941	Rupicapra rupicapra	FALSE	Sequenced	test	NHM Vienna	upper molars	1894	Austria	20230814	24	FALSE	21.9	20230821	10	0.219	9680000000	242000000	20230908	12	2904000000	11	16400000000	2.49765e+11	Pool B	3	ERS25126281
MV_134	FALSE	NMW 4635	Rupicapra rupicapra	FALSE	Sequenced	train	NHM Vienna		1918	Austria	20230814	28	TRUE	13.9	20230821	5	0.0695	302400000	7560000	20230908	12	90720000	11	208000000	7.80259e+09	Pool D	5	ERS25126282
MV_135	FALSE	NMW 57799	Rupicapra rupicapra	FALSE	Sequenced	train	NHM Vienna		1974	Austria	20230814	12	FALSE	1.13	20230821	10	0.0113	2552000000	63800000	20230908	12	765600000	11	21700000000	6.58472e+10	Pool B	3	ERS25126283
MV_136	FALSE	NMW 72553	Rupicapra rupicapra	FALSE	Sequenced	train	NHM Vienna	upper molars	2016	Austria	20230814	19	TRUE	13.2	20230821	10	0.132	776000000	19400000	20230908	12	232800000	11	836000000	2.00225e+10	Pool D	5	ERS25126284
MV_137	FALSE	NMW 6095	Rupicapra rupicapra	FALSE	Sequenced	train	NHM Vienna	upper molars	1929	Austria	20230814	35	TRUE	9.85	20230821	5	0.04925	32200000	805000	20230920_remainder	12	9660000	14	31100000000	2.79971e+09	Pool B	3	ERS25126285
MV_138	FALSE	NMW 29569	Rupicapra rupicapra	FALSE	Excluded after indexing	test	NHM Vienna	upper molars	1980	Austria	20230816	29	FALSE	22	20230824	20	0.44	25160000000	629000000	20230908	12	7548000000	11	3720000	6.49184e+11
MV_139	FALSE	NMW 29571	Rupicapra rupicapra	FALSE	Sequenced	train	NHM Vienna	all molars	1980	Austria	20230814	14	FALSE	26	20230821	10	0.26	3456000000	86400000	20230908	12	1036800000	11	9670000000	8.91724e+10	Pool C	4	ERS25126286
MV_140	FALSE	NMW 29570	Rupicapra rupicapra	FALSE	Sequenced	train	NHM Vienna	all molars	1980	Austria	20230816	13	FALSE	3.5	20230824	20	0.07	7960000000	199000000	20230920_7-7	12	2388000000	11	41500000000	2.05386e+11	Pool B	2	ERS25126287
DM_002	FALSE	A 284	Sus domesticus	FALSE	Sequenced	test	Adametz collection	mandible incisor and left side molars	<1940		20230627	17	FALSE	20.8	20230629	20	0.416	7240000000	181000000	20230906	12	2172000000	11	45700000000	1.86808e+11	Pool A	3	ERS25126008
DM_005	FALSE	E 757	Sus domesticus	FALSE	Sequenced	train	Adametz collection	mandible canines and molars	<1940		20230627	22	FALSE	30.4	20230629	20	0.608	19280000000	482000000	20230906	12	5784000000	11	36400000000	4.97467e+11	Pool B	2	ERS25126011
DM_008	FALSE	E 754	Sus domesticus	FALSE	Sequenced	train	Adametz collection	all molars	<1940	Poland or Ukraine?	20230627	20	FALSE	8.22	20230629	20	0.1644	2908000000	72700000	20230906	12	872400000	11	14800000000	7.50328e+10	Pool B	3	ERS25126014
DM_013	FALSE	E 374	Sus domesticus	FALSE	Sequenced	train	Adametz collection	all teeth	<1940	Poland?	20230627	16	FALSE	14.2	20230629	20	0.284	4480000000	112000000	20230906	12	1344000000	11	23500000000	1.15594e+11	Pool B	3	ERS25126019
DM_014	FALSE	E 522	Sus domesticus	FALSE	Sequenced	train	Adametz collection	all teeth	<1940		20230816	7	FALSE	5.94	20230824	20	0.1188	4160000000	104000000	20230920_7-7	12	1248000000	11	38400000000	1.07337e+11	Pool B	2	ERS25126020
DM_015	FALSE	E 855	Sus domesticus	FALSE	Sequenced	test	Adametz collection	maxillar molar 1-4 from both sides, only buccal	<1940	Serbia?	20230816	22	FALSE	26.3	20230824	20	0.526	6880000000	172000000	20230920_7-7	12	2064000000	11	27100000000	1.77519e+11	Pool B	3	ERS25126021
DM_016	FALSE	A 491	Sus domesticus	FALSE	Sequenced	train	Adametz collection	all maxillar molars	<1940		20230809	17	FALSE	7.27	20230815	20	0.1454	23920000000	598000000	20230907	12	7176000000	11	74400000000	6.17189e+11	Pool A	3	ERS25126022
DM_017	FALSE	E 507	Sus domesticus	FALSE	Sequenced	test	Adametz collection	maxillar molars and canines	<1940		20230809	13	FALSE	7.33	20230815	20	0.1466	13840000000	346000000	20230907	12	4152000000	11	173000000	3.57103e+11	Pool D	5	ERS25126023
DM_018	FALSE	E 514	Sus domesticus	FALSE	Excluded after indexing	test	Adametz collection	all molars and canines	<1940		20230809	34	FALSE	24.7	20230815	20	0.494	976000	24400	20230920_remainder	12	292800	14	5930000	8.48608e+07
DM_019	FALSE	E 753	Sus domesticus	FALSE	Sequenced	train	Adametz collection	all teeth, mostly buccal	<1940		20230828	12	FALSE	6.36	20230830	20	0.1272	5800000000	145000000	20230920_7-7	12	1740000000	11	35400000000	1.49653e+11	Pool B	2	ERS25126024
DM_020	FALSE	E 517	Sus domesticus	FALSE	Sequenced	train	Adametz collection	all teeth, mostly buccal	<1940		20230809	11	FALSE	15.6	20230815	20	0.312	6000000000	150000000	20230907	12	1800000000	11	31700000000	1.54813e+11	Pool B	3	ERS25126025
DM_021	FALSE	E 758	Sus domesticus	FALSE	Sequenced	train	Adametz collection	all teeth	<1940		20230828	12	FALSE	0.58	20230830	20	0.0116	2728000000	68200000	20230920_7-7	12	818400000	11	16900000000	7.03884e+10	Pool B	3	ERS25126026
DM_022	FALSE	E 216	Sus domesticus	FALSE	Sequenced	train	Adametz collection	mandible molars 1-3 from each side, buccal	<1940	UK?	20230809	16	FALSE	19.3	20230815	20	0.386	13640000000	341000000	20230907	12	4092000000	11	38700000000	3.51942e+11	Pool B	2	ERS25126027
DM_003	FALSE	E 1042 (large tusks)	Sus scrofa	FALSE	Sequenced	test	Adametz collection	upper molars	<1940		20230627	20	FALSE	13.2	20230629	20	0.264	18120000000	453000000	20230720	12	5436000000	10	110000000000	3.11852e+11	Pool A	2	ERS25126009
DM_004	FALSE	E 1042 (no tusks)	Sus scrofa	FALSE	Sequenced	test	Adametz collection		<1940		20230627	30	FALSE	29.4	20230629	20	0.588	17880000000	447000000	20230720	12	5364000000	10	79000000000	3.07721e+11	Pool A	3	ERS25126010
DM_006	FALSE	209 (large tusks)	Sus scrofa	FALSE	Sequenced	test	Adametz collection	upper front molars	<1940		20230627	17	FALSE	16.8	20230629	20	0.336	5800000000	145000000	20230720	12	1740000000	10	35200000000	9.98201e+10	Pool B	2	ERS25126012
DM_007	FALSE	E 209 (no tusks)	Sus scrofa	FALSE	Sequenced	train	Adametz collection	all molars	<1940		20230627	13	FALSE	1.37	20230629	20	0.0274	3036000000	75900000	20230906	12	910800000	11	18000000000	7.83355e+10	Pool B	3	ERS25126013
DM_010	FALSE	E 209 (male)	Sus scrofa	FALSE	Sequenced	train	Adametz collection	lower molars	<1940		20230627	14	FALSE	7.25	20230629	20	0.145	11760000000	294000000	20230720	12	3528000000	10	29100000000	2.02394e+11	Pool B	3	ERS25126016
DM_011	FALSE	E 610	Sus scrofa	FALSE	Sequenced	train	Adametz collection	upper and lower molars	1911		20230627	21	FALSE	12	20230629	20	0.24	2208000000	55200000	20230720	12	662400000	10	4210000000	3.80005e+10	Pool C	4	ERS25126017
DM_012	FALSE	15 E761 73	Sus scrofa	FALSE	Sequenced	train	Adametz collection		<1940		20230627	9	FALSE	2.08	20230629	20	0.0416	7640000000	191000000	20230906	12	2292000000	11	63200000000	1.97129e+11	Pool A	3	ERS25126018
MV_099	FALSE	NMW 28545	Sus scrofa	FALSE	Sequenced	train	NHM Vienna	all molars	1965	Austria	20230707	22	FALSE	48.6	20230712	20	0.972	46400000000	1160000000	20230818	18	20880000000	11	32500000000	1.79583e+12	Pool B	3	ERS25126260
MV_100	FALSE	NMW 8808	Sus scrofa	FALSE	Sequenced	train	NHM Vienna	all molars	1962	Austria	20230816	11	FALSE	3.72	20230824	20	0.0744	13680000000	342000000	20230920_7-7	12	4104000000	11	63100000000	3.52974e+11	Pool A	3	ERS25126261
MV_102	FALSE	NMW 18799	Sus scrofa	FALSE	Sequenced	train	NHM Vienna	lower molars	1905	Romania	20230707	14	FALSE	30.6	20230712	20	0.612	1828000000	45700000	20230818	18	822600000	11	2500000000	7.07497e+10	Pool C	4	ERS25126262
MV_103	FALSE	NMW 507	Sus scrofa	FALSE	Sequenced	train	NHM Vienna	lower molars	1895	Austria	20230609	21	FALSE	19.6	20230620	20	0.392	193600000	4840000	20230622	18	87120000	11	7900000000	7.49296e+09	Pool C	4	ERS25126263
MV_201	FALSE	NMW 3811	Sus scrofa	FALSE	Sequenced	train	NHM Vienna	all teeth	1933	Austria	20230707	12	FALSE	18.1	20230712	20	0.362	16680000000	417000000	20230818	18	7506000000	11	12100000000	6.45571e+11	Pool B	3	ERS25126292
MV_202	FALSE	NMW 3172	Sus scrofa	FALSE	Sequenced	train	NHM Vienna	all teeth	1931	Austria	20230609	11	FALSE	7.56	20230620	20	0.1512	195600000	4890000	20230622	18	88020000	11	31600000000	7.57037e+09	Pool B	3	ERS25126293
MV_203	FALSE	NMW 4229	Sus scrofa	FALSE	Sequenced	test	NHM Vienna	all teeth	1932	Austria	20230814	12	FALSE	28.4	20230821	10	0.284	1732000000	43300000	20230908	12	519600000	11	13900000000	4.46894e+10	Pool B	3	ERS25126294
MV_204	FALSE	NMW 3202	Sus scrofa	FALSE	Sequenced	train	NHM Vienna	all teeth	1931	Austria	20230613	34	FALSE	33.9	20230619	20	0.678	241600000	6040000	20230622	18	108720000	11	1760000000	9.35072e+09	Pool C	4	ERS25126295
MV_206	FALSE	NMW 3794	Sus scrofa	FALSE	Sequenced	train	NHM Vienna	mandible molars 2-4 both sides	1930	Austria	20230828	21	FALSE	51	20230830	20	1.02	4800000000	120000000	20230920_7-7	12	1440000000	11	15500000000	1.23851e+11	Pool B	3	ERS25126296
MV_207	FALSE	NMW 22737	Sus scrofa	FALSE	Sequenced	test	NHM Vienna	mandible molars 1-4 both sides	1975	Austria	20230816	26	FALSE	16.8	20230824	20	0.336	2408000000	60200000	20230920_7-7	12	722400000	11	15400000000	6.21317e+10	Pool B	3	ERS25126297
MV_208	FALSE	NMW 57731	Sus scrofa	FALSE	Sequenced	train	NHM Vienna	left mandible molars 1-5, right mandible molars 1-3	1997	Austria	20230816	17	FALSE	12.3	20230824	20	0.246	15280000000	382000000	20230920_7-7	12	4584000000	11	30700000000	3.94258e+11	Pool B	3	ERS25126298
MV_209	FALSE	NMW 65992	Sus scrofa	FALSE	Sequenced	train	NHM Vienna	mandible molars 1-4 both sides	2003	Austria	20230816	24	FALSE	18.3	20230824	20	0.366	4960000000	124000000	20230920_7-7	12	1488000000	11	46200000000	1.27979e+11	Pool A	3	ERS25126299
MV_210	FALSE	NMW 73432	Sus scrofa	FALSE	Sequenced	test	NHM Vienna	all mandible teeth + molars 1-2 from maxilla	2017	Austria	20230816	19	FALSE	18.7	20230824	20	0.374	9080000000	227000000	20230920_7-7	12	2724000000	11	38400000000	2.34284e+11	Pool B	2	ERS25126300
MV_211	FALSE	NMW 68589	Sus scrofa	FALSE	Sequenced	train	NHM Vienna	loose teeth (mainly molars) and right side mandible molars 1-2	2009	Austria	20230816	20	FALSE	31.5	20230824	20	0.63	34040000000	851000000	20230920_7-7	12	10212000000	11	47700000000	8.78307e+11	Pool A	3	ERS25126301
MV_212	FALSE	NMW 1306	Sus scrofa	FALSE	Sequenced	train	NHM Vienna	molars 1-3 and canines of both sides, both jaws	1903	Austria	20230828	18	FALSE	10.7	20230830	20	0.214	8000000000	200000000	20230920_7-7	12	2400000000	11	40100000000	2.06418e+11	Pool B	2	ERS25126302
MV_213	FALSE	NMW 8807	Sus scrofa	FALSE	Sequenced	test	NHM Vienna	molars 1-4 both sides, both jaws	1962	Austria	20230816	11	FALSE	5.56	20230824	20	0.1112	326800000	8170000	20230920_7-7	12	98040000	11	45600000000	8.43216e+09	Pool A	3	ERS25126303
MV_214	FALSE	NMW 22757	Sus scrofa	FALSE	Sequenced	test	NHM Vienna	all molars	1954	Austria	20230816	17	FALSE	19	20230824	20	0.38	17040000000	426000000	20230920_7-7	12	5112000000	11	87800000000	4.3967e+11	Pool A	3	ERS25126304
MV_215	FALSE	NMW 34293	Sus scrofa	FALSE	Sequenced	train	NHM Vienna	mandible molars 1-2, both sides	1986	Austria	20230816	19	FALSE	20	20230824	20	0.4	2140000000	53500000	20230920_7-7	12	642000000	11	18600000000	5.52167e+10	Pool B	3	ERS25126305
MV_216	FALSE	NMW 73431	Sus scrofa	FALSE	Sequenced	test	NHM Vienna	all teeth	2016	Austria	20230816	11	FALSE	4.4	20230824	20	0.088	4520000000	113000000	20230920_7-7	12	1356000000	11	31000000000	1.16626e+11	Pool B	3	ERS25126306
RM_147	FALSE	2213	Syncerus caffer	FALSE	Sequenced	test	RMCA	lower rear molars buccal side	1912	Congo (DR)	20230808	21	TRUE	4.42	20230811	20	0.0884	168000000	4200000	20230905	12	50400000	11	256000000	4.33477e+09	Pool D	5	ERS25126422
RM_148	FALSE	6038	Syncerus caffer	FALSE	Excluded after barcoding	NA	RMCA	last lower mandible left and right, lingual only	<1898	Congo (DR)	20230808	25	FALSE	4.05	20230811	20	0.081	6000000	150000
RM_149	FALSE	2501	Syncerus caffer	FALSE	Sequenced	train	RMCA	lower rear molars buccal side right	1913	Congo (DR)	20230808	25	FALSE	7.9	20230811	20	0.158	35880000	897000	20230920_remainder	12	10764000	14	8150000000	3.11968e+09	Pool C	4	ERS25126423
RM_150	FALSE	2248	Syncerus caffer	FALSE	Excluded after barcoding	NA	RMCA	lower molars	<1913	Congo (DR)	20230808	11	TRUE	2.61	20230811	20	0.0522	3788000	94700
RM_151	FALSE	6045	Syncerus caffer	FALSE	Sequenced	train	RMCA	fourth lower molar right side, lingual only	<1898	Congo (DR)	20230808	21	TRUE	6.66	20230811	20	0.1332	46400000	1160000	20230905	12	13920000	11	64900000	1.19722e+09	Pool D	5	ERS25126424
RM_152	FALSE	2949	Syncerus caffer	FALSE	Sequenced	test	RMCA	inner lower right molars	1913	Congo (DR)	20230808	23	FALSE	6.03	20230811	20	0.1206	94400000	2360000	20230905	12	28320000	11	200000000	2.43573e+09	Pool D	5	ERS25126425
RM_153	FALSE	2220	Syncerus caffer	FALSE	Sequenced	train	RMCA	second and third lower molar right side, lingual only	1913	Congo (DR)	20230816	19	FALSE	10.1	20230824	20	0.202	102400000	2560000	20230920_7-7	12	30720000	11	4210000000	2.64215e+09	Pool C	4	ERS25126426
RM_154	FALSE	1944	Syncerus caffer	FALSE	Excluded after indexing	train	RMCA	2nd, 3rd and 4th lower molars from both sides, lingual only	1911-1913	Congo (DR)	20230816	29	FALSE	1.75	20230824	20	0.035	25720000	643000	20230920_remainder	12	7716000	14	1140000	2.23629e+09
RM_155	FALSE	6044	Syncerus caffer	FALSE	Sequenced	test	RMCA	second to last left molar; lingual side	<1898	Congo (DR)	20230816	17	FALSE	1.8	20230824	20	0.036	78000000	1950000	20230920_7-7	12	23400000	11	20300000000	2.01257e+09	Pool B	3	ERS25126427
RM_156	FALSE	2751	Syncerus caffer	FALSE	Sequenced	train	RMCA	lower molars	1914	Congo (DR)	20230816	21	FALSE	2.88	20230824	20	0.0576	468000000	11700000	20230920_7-7	12	140400000	11	27800000000	1.20754e+10	Pool B	3	ERS25126428

## Sheet: 2. Taxonomy and diet
Supplementary Table 2: Taxonomic and dietary data (Lintulaakso et al. 2023) for the study species. For species not in the database, the dietary information of a synonym or of the most closely related available species was used (see 'Species diet used' column). The columns "Diet cluster name", "Calculated cluster main diet", and all the proximate analysis measurements ("cp", "ee", "cf", "ash", "nf…
Species	Common name	Order	Species diet used	Diet cluster name	Calculated species main diet	cp	ee	cf	ash	nfe	PC1	PC2	PC1 scaled	PC2 scaled
Camelus dromedarius	Dromedary camel	Artiodactyla	Camelus dromedarius	Browser-Grazer	Herbivore	11.6933	3.23701	22.5305	10.0301	52.5091	-9.50833	0.447435	-0.374867	0.0638769
Capreolus capreolus	Roe deer	Artiodactyla	Capreolus capreolus	Browser-Grazer	Herbivore	11.87	3.18471	22.5959	9.88679	52.4626	-9.38266	0.377469	-0.369913	0.0538883
Cephalophus silvicultor	Yellow-backed duiker	Artiodactyla	Cephalophus silvicultor	Browser-Frugivore	Frugivore	11.4925	4.17325	16.7114	7.73566	59.8872	-12.4822	9.2453	-0.492114	1.31988
Giraffa camelopardalis	Reticulated giraffe	Artiodactyla	Giraffa camelopardalis	Browser	Frugivore	11.3339	3.13823	25.581	5.57323	54.3736	-11.9615	-1.26708	-0.471584	-0.180891
Hippopotamus amphibius	Hippopotamus	Artiodactyla	Hippopotamus amphibius	Grazer	Herbivore	19.1688	3.96691	28.7292	7.32875	40.8064	1.30688	-10.1823	0.0515237	-1.45365
Muntiacus muntjak	Muntjak	Artiodactyla	Muntiacus muntjak	Browser-Frugivore	Frugivore	13.3148	5.6142	14.5995	8.08755	58.3839	-9.4375	10.5477	-0.372075	1.50582
Okapia johnstoni	Okapi	Artiodactyla	Okapia johnstoni	Browser-Grazer	Herbivore	11.7596	3.80114	19.8659	8.66007	55.9133	-10.7656	4.51131	-0.424433	0.644045
Orcinus orca	Orca	Artiodactyla	Orcinus orca	Carnivore	Animalivore	58.1042	20.2746	1.75896	10.2532	9.6087	58.5577	1.42761	2.30864	0.203808
Ovibos moschatus	Muskox	Artiodactyla	Ovibos moschatus	Grazer-Browser	Herbivore	9.72697	3.07464	30.2641	6.87157	50.0628	-11.7766	-7.60889	-0.464295	-1.08626
Ovis ammon	Argali	Artiodactyla	Ovis ammon	Grazer	Herbivore	13.753	3.0944	26.9526	9.08458	47.1154	-6.02457	-5.94073	-0.23752	-0.848112
Ovis aries	Sheep	Artiodactyla	Ovis aries	Grazer-Browser	Herbivore	12.1932	2.3744	27.8543	9.73788	47.8402	-7.92513	-6.52301	-0.312449	-0.93124
Rupicapra rupicapra	Chamois	Artiodactyla	Rupicapra rupicapra	Browser-Grazer	Herbivore	14.4183	3.12154	23.3987	11.6174	47.444	-4.63257	-2.66364	-0.18264	-0.380268
Sus scrofa	Wild boar	Artiodactyla	Sus scrofa	Browser-Rootivore	Frugivore	12.9218	4.06591	18.4113	9.56317	55.0378	-8.90399	5.42848	-0.351041	0.774982
Sus domesticus	Domestic pig	Artiodactyla	Sus scrofa [related species]	Browser-Rootivore	Frugivore	12.9218	4.06591	18.4113	9.56317	55.0378	-8.90399	5.42848	-0.351041	0.774982
Syncerus caffer	African buffalo	Artiodactyla	Syncerus caffer	Grazer	Herbivore	10.15	2.59276	30.5715	7.42786	49.2579	-11.1066	-8.28408	-0.437879	-1.18265
Acrocodia indica	Malayan tapir	Artiodactyla	Tapirus indicus [synonym]	Browser-Grazer	Frugivore	10.1234	3.73429	21.9972	7.64161	56.5035	-12.9668	2.84546	3.02717	-0.160059
Arctocephalus australis	South American fur seals	Carnivora	Arctocephalus australis	Piscivore	Animalivore	76.9402	10.3901	0.35286	11.5601	0.75659	76.7828	-1.12116	2.17343	0.382658
Meles meles	European badger	Carnivora	Meles meles	Vermivore-Carnivore	Animalivore	58.7044	13.2588	2.44115	11.4252	14.1706	55.128	2.68039	2.75824	-0.12843
Otaria flavescens	South American sea lion	Carnivora	Otaria flavescens	Piscivore-Squid-Eater	Animalivore	70.5	11.3	1.5	12.6	4	69.9615	-0.899606	-0.355205	-1.10193
Macropus giganteus	Eastern grey kangaroo	Diprotodontia	Macropus giganteus	Grazer	Herbivore	11.1686	2.36059	29.1239	9.55251	47.7944	-9.0096	-7.71866	-0.418504	-1.53792
Ceratotherium simum	White rhinoceros	Perissodactyla	Ceratotherium simum	Grazer	Herbivore	10.1227	2.3037	32.4131	7.64103	47.5194	-10.6152	-10.7726	-0.410107	-0.667416
Diceros bicornis	Black rhinoceros	Perissodactyla	Diceros bicornis	Browser	Herbivore	11.1367	2.49938	27.3619	8.20743	50.7945	-10.4022	-4.67501	-0.416388	-1.01376
Equus quagga	Plains zebra	Perissodactyla	Equus burchellii [synonym]	Grazer	Herbivore	10.4949	2.50168	29.3031	8.30043	49.3999	-10.5615	-7.10103	-0.390493	-1.12922
Equus caballus	Horse	Perissodactyla	Equus caballus	Grazer	Herbivore	10.6574	2.38335	29.6445	8.93891	48.3758	-9.90466	-7.90982	-0.511216	0.406224
Gorilla beringei	Eastern gorilla	Primates	Gorilla beringei	Browser	Herbivore	12.6036	2.84532	19.1132	12.7814	52.6566	-7.91332	3.50334	-0.311984	0.500145
Papio anubis	Olive baboon	Primates	Papio anubis	Granivore-Frugivore	Undefined	17.174	6.55748	16.9552	5.39171	53.9215	-4.55644	6.62846	-0.179638	0.946294
Piliocolobus foai	Central African red colobus	Primates	Piliocolobus foai	Browser-Frugivore	Frugivore	10.9954	4.47897	18.522	6.14336	59.8603	-13.3616	7.65828	-0.526785	1.09331
Pongo pygmaeus	Bornean orangutan	Primates	Pongo pygmaeus	Frugivore-Browser	Frugivore	14.0531	4.24633	12.4041	10.1851	59.1113	-8.82304	12.7609	-0.347849	1.82178
Loxodonta africana	African elephant	Proboscidea	Loxodonta africana	Grazer	Herbivore	8.9086	2.43334	33.7436	7.61827	47.2962	-11.7207	-12.1146	-0.462089	-1.7295
Cuniculus paca	Lowland paca	Rodentia	Cuniculus paca	Frugivore-Browser	Frugivore	10.6065	3.31641	15.6166	10.2546	60.2058	-13.0245	10.2167	-0.513492	1.45855
Marmota marmota	Marmot	Rodentia	Marmota marmota	Browser-Florivore	Herbivore	12.2921	4.28354	20.2769	8.5824	54.5651	-9.61039	3.55144	-0.378891	0.507011
Dugong dugon	Dugong	Sirenia	Dugong dugon	Browser-Grazer	Frugivore	15.6657	2.67402	16.1387	10.4235	55.098	-6.45581	7.52339	-0.254521	1.07406

## Sheet: 3. Bioinformatics metadata
Samplementary Table 3. Metadata from bioinformatic analysis of samples that were sequenced, including read count and average fragment length, and source tracking results from decOM using a custom reference matrix. *Mapped read count refers to the reads mapping to a combined reference of the human (GCA_000001405.29) and host genomes (see 'Reference accession' column).
Sample ID	Species	Reference genome taxon (for host mapping)	Reference accession (for host mapping)	Raw read count	Unmapped read count	Mapped read count*	Host-mapped count	Human-mapped count	Host read % (excl. human)	Unmapped average length	Mapped average length	Oral proportion (Human)	Oral proportion (Terrestrial mammal)	Oral proportion (Marine mammal)	Rumen proportion	Soil/Sediment proportion	Skin proportion	Unknown proportion
HM_008	Acrocodia indica	Tapirus indicus (synonym)	GCA_031878705.1	10680	9332	1321	1158	163	11.0391	42.9145	39.2513	0	0	0	0	0	0	100
HM_070	Camelus dromedarius	Camelus dromedarius	GCF_036321535.1	5886338	5840271	39408	29596	9812	0.504202	55.9391	40.3063	12.4757	1.7997	0.3435	36.3568	0.4605	0.8413	47.7224
HM_071	Camelus dromedarius	Camelus dromedarius	GCF_036321535.1	3916286	3595600	279210	253347	25863	6.58224	43.4197	41.6029	34.3297	10.5315	0.4398	3.017	13.9078	6.6937	31.0804
HM_074	Camelus dromedarius	Camelus dromedarius	GCF_036321535.1	13643783	13505338	115014	65473	49541	0.482455	47.1675	27.0556	39.2094	8.0091	0.5591	3.3161	5.2595	3.3544	40.2924
HM_075	Camelus dromedarius	Camelus dromedarius	GCF_036321535.1	994514	805497	30119	23497	6622	2.8344	56.707	43.1612	18.2647	5.3591	0.2187	4.7576	1.4218	4.5388	65.4393
HM_076	Camelus dromedarius	Camelus dromedarius	GCF_036321535.1	26491015	25832893	576293	279766	296526	1.07138	42.4503	21.8588	28.096	20.9042	0.3787	0.8011	5.7578	9.3372	34.7251
MV_227	Camelus dromedarius	Camelus dromedarius	GCF_036321535.1	594487	566408	27615	24196	3419	4.09682	41.5462	36.501	63.5062	13.3827	0.2963	0.1975	0	0.2963	22.321
MV_002	Capreolus capreolus	Capreolus capreolus	GCA_951849835.1	317042	306363	10494	5664	4830	1.81523	38.7012	23.4456	54.9234	21.7177	0.1094	0.1094	4.1028	7.221	11.8162
MV_005	Capreolus capreolus	Capreolus capreolus	GCA_951849835.1	23045	21324	1564	1405	159	6.18153	53.8929	52.8497	0	0	0	0	0	0	100
MV_006	Capreolus capreolus	Capreolus capreolus	GCA_951849835.1	899172	846323	50508	41015	9493	4.62225	40.3565	38.3373	54.5231	11.9314	0.6058	0.3594	0.5545	8.1425	23.8834
MV_007	Capreolus capreolus	Capreolus capreolus	GCA_951849835.1	460428	370567	79812	70879	8933	16.0561	37.6915	37.1462	2.7344	37.2396	0.3906	0	0.9115	0	58.724
MV_008	Capreolus capreolus	Capreolus capreolus	GCA_951849835.1	9815141	1596089	8181390	8163166	18224	83.6454	97.9342	64.7607	22.3961	26.7231	1.6761	0.5131	4.7118	11.0698	32.91
MV_010	Capreolus capreolus	Capreolus capreolus	GCA_951849835.1	3604017	2430153	1158610	1135564	23046	31.8467	50.24	55.4864	33.8107	26.7638	0.3929	0.4858	5.2852	4.9514	28.3101
MV_013	Capreolus capreolus	Capreolus capreolus	GCA_951849835.1	6065766	5584976	469545	354046	115498	5.96135	40.013	33.2321	31.7077	29.7295	0.4676	0.3776	3.3197	6.0459	28.352
MV_015	Capreolus capreolus	Capreolus capreolus	GCA_951849835.1	2048046	1815733	227584	220854	6730	10.8443	54.132	63.4621	35.2255	13.7091	0.6539	0.186	1.5953	4.2954	44.3348
MV_016	Capreolus capreolus	Capreolus capreolus	GCA_951849835.1	8724587	8054930	654424	609917	44507	7.03898	53.5817	60.8991	34.0859	9.4951	0.4231	3.0055	6.7892	3.6087	42.5925
MV_017	Capreolus capreolus	Capreolus capreolus	GCA_951849835.1	192739	169231	23409	19494	3915	10.3293	37.2429	35.4613	40.8054	15.9732	1.0738	4.519	26.5324	8.2327	2.8635
MV_018	Capreolus capreolus	Capreolus capreolus	GCA_951849835.1	1376039	1336157	38622	34300	4322	2.50281	52.922	51.8527	32.0764	14.6829	0.4253	1.6187	4.9832	4.2278	41.9857
MV_019	Capreolus capreolus	Capreolus capreolus	GCA_951849835.1	915906	878776	36270	33858	2412	3.70992	53.0171	56.4497	29.4214	17.4629	0.638	0.3561	2.003	7.4184	42.7003
MV_020	Capreolus capreolus	Capreolus capreolus	GCA_951849835.1	128691	124553	3941	3442	499	2.68917	48.1473	49.5867	55.6985	11.25	0.4412	2.3162	16.7647	9.1544	4.375
MV_021	Capreolus capreolus	Capreolus capreolus	GCA_951849835.1	1878271	1725995	150010	145706	4304	7.78468	57.5273	62.4962	27.3788	32.3307	0.4695	0.6419	2.4576	5.183	31.5384
MV_022	Capreolus capreolus	Capreolus capreolus	GCA_951849835.1	2274373	2123449	149467	140969	8498	6.2254	45.5177	47.8729	26.6185	34.8289	0.2459	0.3124	4.2665	3.2627	30.4651
MV_024	Capreolus capreolus	Capreolus capreolus	GCA_951849835.1	12582598	2712011	9790541	9779984	10557	78.29	103.919	83.8638	8.7484	43.5879	1.0529	0.3665	4.3759	17.2266	24.6418
MV_025	Capreolus capreolus	Capreolus capreolus	GCA_951849835.1	608551	573488	34532	33099	1433	5.4566	43.8167	44.1673	37.7195	35.0198	0.2265	0.3587	0.472	4.814	21.3895
MV_027	Capreolus capreolus	Capreolus capreolus	GCA_951849835.1	372705	361547	10907	6859	4048	1.8618	38.6578	27.5481	50.8327	16.6534	0.9516	0.6344	0.0793	11.1816	19.6669
MV_028	Capreolus capreolus	Capreolus capreolus	GCA_951849835.1	35025	29424	5568	5082	486	14.7279	40.4898	40.9673
MV_029	Capreolus capreolus	Capreolus capreolus	GCA_951849835.1	16423	14151	2245	2052	193	12.6643	38.9442	41.3332	0	0	0	0	0	0	100
MV_036	Capreolus capreolus	Capreolus capreolus	GCA_951849835.1	23051545	21397302	1636623	1382902	253720	6.07063	43.6677	39.0579	20.9411	20.8701	0.3713	2.4303	5.936	3.4196	46.0316
MV_038	Capreolus capreolus	Capreolus capreolus	GCA_951849835.1	42415	41830	544	263	281	0.624807	44.5261	23.9577	0	0	0	0	0	0	100
MV_039	Capreolus capreolus	Capreolus capreolus	GCA_951849835.1	25915748	24803134	1087768	927807	159960	3.6058	52.6073	45.1049	22.0784	13.9039	0.3128	2.0635	5.2941	2.6973	53.65
MV_041	Capreolus capreolus	Capreolus capreolus	GCA_951849835.1	229399	222553	5229	2970	2259	1.31694	40.9353	25.6233	54.2803	16.8041	0.7609	0.2536	0.0634	10.78	17.0577
MV_043	Capreolus capreolus	Capreolus capreolus	GCA_951849835.1	4767694	4567574	186995	132520	54475	2.81952	54.458	34.271	33.2074	19.1434	0.3029	1.4191	4.3755	3.9429	37.6089
MV_045	Capreolus capreolus	Capreolus capreolus	GCA_951849835.1	3252153	3039349	196679	173092	23587	5.38818	48.5546	43.9459	33.1796	20.06	0.7615	0.7833	3.4768	12.6148	29.1241
MV_046	Capreolus capreolus	Capreolus capreolus	GCA_951849835.1	2922	2789	130	102	28	3.52819	45.1872	37.7692	0	0	0	0	0	0	100
MV_048	Capreolus capreolus	Capreolus capreolus	GCA_951849835.1	4275207	4197984	64380	36270	28110	0.856585	60.4254	26.2835	30.4482	25.4441	0.678	0.2865	3.995	11.4885	27.6596
MV_049	Capreolus capreolus	Capreolus capreolus	GCA_951849835.1	623	532	79	73	6	12.0661	51.9305	45.6456
MV_104	Capreolus capreolus	Capreolus capreolus	GCA_951849835.1	17349000	14401325	2866680	2641150	225526	15.4975	53.9871	58.7508	16.348	43.4145	0.3538	2.6579	3.8973	8.7451	24.5834
MV_107	Capreolus capreolus	Capreolus capreolus	GCA_951849835.1	118179	93325	23902	22301	1601	19.2872	37.3695	39.2308	0	27.8689	0	0	0	0	72.1311
MV_109	Capreolus capreolus	Capreolus capreolus	GCA_951849835.1	844485	836950	6987	3758	3229	0.447004	43.6999	23.7235	45.0872	9.3373	0.4778	2.607	18.5604	5.2763	18.6539
MV_110	Capreolus capreolus	Capreolus capreolus	GCA_951849835.1	6679310	6507888	130776	118358	12418	1.7862	62.7574	54.9891	26.5738	25.6695	0.4948	1.125	5.1988	4.1523	36.7858
MV_111	Capreolus capreolus	Capreolus capreolus	GCA_951849835.1	109532	98727	9685	8500	1185	7.92711	38.7078	37.1135	0	12.3894	0	0	0	0	87.6106
MV_112	Capreolus capreolus	Capreolus capreolus	GCA_951849835.1	10177658	10017823	141887	93088	48798	0.920669	53.7315	32.7018	34.7236	12.565	0.559	1.2252	6.7405	5.7838	38.4029
RM_028	Cephalophus silvicultor	Cephalophus harveyi	GCA_006410635.1	16818838	16371740	415925	263786	152138	1.58568	48.3212	29.9538	18.8109	15.5257	0.657	2.0003	12.2433	9.7833	40.9795
RM_029	Cephalophus silvicultor	Cephalophus harveyi	GCA_006410635.1	3873013	3732437	137785	85744	52040	2.24568	38.5859	26.1243	47.6867	3.9252	0.0861	0.6214	7.2659	3.7714	36.6433
RM_030	Cephalophus silvicultor	Cephalophus harveyi	GCA_006410635.1	1553881	1492090	60762	43760	17002	2.84924	39.1137	30.9593	33.1432	19.3836	0.9206	3.0021	6.8848	19.0433	17.6223
RM_031	Cephalophus silvicultor	Cephalophus harveyi	GCA_006410635.1	14534628	14187763	325677	213925	111751	1.48542	50.0788	29.291	23.1246	18.8895	0.5597	1.0531	10.7609	11.7595	33.8528
RM_032	Cephalophus silvicultor	Cephalophus harveyi	GCA_006410635.1	10404520	9825682	566572	483078	83494	4.68609	48.2426	39.0517	22.6877	19.5011	0.4787	0.7044	17.7706	12.6504	26.2071
RM_033	Cephalophus silvicultor	Cephalophus harveyi	GCA_006410635.1	13387195	12650010	720876	640698	80178	4.82065	49.1432	44.0717	27.013	12.5966	0.8032	1.2579	12.5217	9.75	36.0576
RM_034	Cephalophus silvicultor	Cephalophus harveyi	GCA_006410635.1	2102994	2051426	50107	31900	18207	1.53121	41.8696	27.7394	47.0083	8.7216	0.634	1.8692	14.6769	6.0727	21.0173
RM_035	Cephalophus silvicultor	Cephalophus harveyi	GCA_006410635.1	9704790	9402734	284074	191875	92199	1.99982	47.2835	30.2654	23.0313	21.6958	0.5544	0.9795	6.1845	13.1028	34.4516
RM_039	Cephalophus silvicultor	Cephalophus harveyi	GCA_006410635.1	10967237	10504219	442206	335399	106805	3.0942	47.4307	34.5224	28.5024	11.9955	0.6323	1.3922	14.2538	9.6217	33.6021
RM_040	Cephalophus silvicultor	Cephalophus harveyi	GCA_006410635.1	17108652	16254021	835104	704749	130354	4.15566	49.486	38.4771	25.7546	14.5904	0.4764	1.8221	14.0521	9.4921	33.8122
RM_041	Cephalophus silvicultor	Cephalophus harveyi	GCA_006410635.1	8459719	7995729	454835	303627	151208	3.65844	47.249	45.6871	29.5191	17.9307	0.7648	1.1478	9.5777	13.2717	27.7881
RM_042	Cephalophus silvicultor	Cephalophus harveyi	GCA_006410635.1	13221533	12893906	312499	209739	102759	1.60062	48.3919	30.642	26.416	14.6456	0.6045	1.7218	10.3166	11.6258	34.6697
RM_043	Cephalophus silvicultor	Cephalophus harveyi	GCA_006410635.1	9399168	8616837	766161	660159	106000	7.11609	46.6597	38.1799	5.4757	67.7772	0.1802	0.1014	0.6954	17.5607	8.2093
RM_044	Cephalophus silvicultor	Cephalophus harveyi	GCA_006410635.1	9112652	8723157	380388	164930	215456	1.85563	44.3267	42.4973	18.3068	21.9023	0.2196	0.0979	1.4969	4.5075	53.4689
RM_045	Cephalophus silvicultor	Cephalophus harveyi	GCA_006410635.1	4045129	3703618	328209	207709	120499	5.31045	34.8066	25.8371	40.6267	12.2808	0.8171	2.8401	15.9302	7.981	19.524
RM_046	Cephalophus silvicultor	Cephalophus harveyi	GCA_006410635.1	10678913	10109930	556727	414288	142439	3.93652	41.7933	31.8809	19.5691	34.3005	0.5358	1.2676	10.3298	16.6587	17.3385
RM_048	Cephalophus silvicultor	Cephalophus harveyi	GCA_006410635.1	10384876	10023767	322779	197079	125700	1.92821	41.6601	26.2807	27.8235	27.6379	0.6057	0.7064	8.6726	14.4088	20.145
RM_050	Cephalophus silvicultor	Cephalophus harveyi	GCA_006410635.1	12444159	11463352	965777	795375	170399	6.48823	46.167	37.7221	24.7673	31.5364	0.534	2.0285	7.9488	9.3668	23.8182
RM_053	Cephalophus silvicultor	Cephalophus harveyi	GCA_006410635.1	8249	7122	1097	1029	68	12.6242	53.048	47.1358	0	0	0	0	0	0	100
RM_055	Cephalophus silvicultor	Cephalophus harveyi	GCA_006410635.1	15222130	14583993	625560	458703	166855	3.04934	47.0588	34.4032	32.4885	5.9873	0.2721	1.6004	9.1987	3.0707	47.3823
RM_056	Cephalophus silvicultor	Cephalophus harveyi	GCA_006410635.1	534524	513306	20577	12791	7786	2.4313	38.9004	27.0218	20.6623	0.2649	0	0	0.5298	5.1656	73.3775
RM_057	Cephalophus silvicultor	Cephalophus harveyi	GCA_006410635.1	11367728	10871883	486521	369824	116695	3.28975	47.0227	33.4036	34.4011	3.0797	0.261	0.2363	8.8709	3.3077	49.8434
RM_060	Cephalophus silvicultor	Cephalophus harveyi	GCA_006410635.1	15129975	4773914	10300400	10251186	49214	68.2271	78.0501	62.114	29.4121	20.6023	0.7183	2.3222	8.5862	12.8873	25.4716
MV_283	Ceratotherium simum	Ceratotherium simum simum	GCF_000283155.1	1971854	1860343	109192	90802	18390	4.65378	51.7818	44.8215	16.4256	45.0828	0.6344	1.0861	8.8091	19.3253	8.6366
RM_162	Ceratotherium simum	Ceratotherium simum simum	GCF_000283155.1	6301451	6007038	289058	239670	49387	3.83674	48.1826	46.2086	34.686	15.5439	0.514	1.3577	1.3815	9.8877	36.6292
RM_164	Ceratotherium simum	Ceratotherium simum simum	GCF_000283155.1	39875788	39181634	667685	356764	310918	0.902323	45.4948	24.6803	41.8498	5.0331	0.2677	1.7625	2.7097	4.5853	43.7918
RM_167	Ceratotherium simum	Ceratotherium simum simum	GCF_000283155.1	4055367	4007443	41154	28669	12485	0.710312	47.0443	33.4946	39.0305	10.3036	0.5807	1.1023	2.8341	6.8296	39.3191
RM_169	Ceratotherium simum	Ceratotherium simum simum	GCF_000283155.1	668529	660080	7898	4509	3389	0.678464	40.4664	26.2049	46.2006	19.9514	1.5961	0.694	0	20.6107	10.9473
RM_171	Ceratotherium simum	Ceratotherium simum simum	GCF_000283155.1	12747273	12229768	501759	384687	117071	3.04957	47.9791	40.8819	38.261	17.9302	0.4205	0.5879	3.4744	9.181	30.1451
RM_172	Ceratotherium simum	Ceratotherium simum simum	GCF_000283155.1	7095185	7002047	85611	47881	37730	0.67917	47.1772	29.4097	37.9463	6.8595	0.4594	0.2871	0.1592	7.2954	46.9931
RM_176	Ceratotherium simum	Ceratotherium simum simum	GCF_000283155.1	9486568	8256189	1213381	1111115	102266	11.8616	53.1152	54.8092	38.003	21.6046	0.3511	0.4183	1.6785	11.2754	26.6692
RM_178	Ceratotherium simum	Ceratotherium simum simum	GCF_000283155.1	7508294	7097960	399554	340272	59282	4.57464	49.307	48.2404	53.7785	6.6901	0.1888	1.0778	1.4623	7.6452	29.1572
RM_181	Ceratotherium simum	Ceratotherium simum simum	GCF_000283155.1	3952688	3823070	107865	71629	36236	1.83914	46.5122	33.0869	46.1273	10.3355	0.4322	0.8799	2.73	10.2267	29.2684
RM_212	Ceratotherium simum	Ceratotherium simum simum	GCF_000283155.1	6463378	6271045	180934	99629	81305	1.56387	46.8624	27.5792	18.6365	23.0084	0.6588	1.3481	12.882	13.7189	29.7472
RM_213	Ceratotherium simum	Ceratotherium simum simum	GCF_000283155.1	28891710	27563103	1266885	1156157	110726	4.02572	50.9748	52.7167	50.0914	3.8978	0.2745	2.4128	3.2227	1.8516	38.2492
HM_003	Cuniculus paca	Cuniculus paca	GCA_004365215.1	1386717	1303757	79036	41795	37240	3.10616	47.6918	34.4328	23.218	30.0986	0.6622	0.1674	3.9883	25.4139	16.4516
HM_012	Cuniculus paca	Cuniculus paca	GCA_004365215.1	2452429	2200617	249211	81956	167255	3.59051	46.808	48.5463	9.7283	56.6223	0.4672	0.5264	3.7848	21.2406	7.6303
HM_014	Cuniculus paca	Cuniculus paca	GCA_004365215.1	428420	389176	38636	32737	5899	7.75918	40.7438	38.2083	22.7718	9.3327	0.56	0.28	0	8.0261	59.0294
HM_060	Cuniculus paca	Cuniculus paca	GCA_004365215.1	3266271	3113603	124369	107062	17307	3.32422	67.9309	43.8882	8.4899	23.5859	0.6028	0.0904	6.179	16.3619	44.69
HM_061	Cuniculus paca	Cuniculus paca	GCA_004365215.1	3304282	1844421	1435868	1410256	25612	43.3301	65.4642	58.2777	14.1852	36.0899	0.6389	0.139	0.562	20.8577	27.5274
HM_062	Cuniculus paca	Cuniculus paca	GCA_004365215.1	10209451	9519632	673856	517652	156201	5.15729	43.0296	34.1157	38.89	14.2321	0.4839	0.1087	4.1985	10.7433	31.3436
HM_063	Cuniculus paca	Cuniculus paca	GCA_004365215.1	15454904	11522015	3893901	3774316	119583	24.6746	52.5196	49.585	34.2078	9.808	0.5545	1.4232	2.2655	4.0485	47.6923
HM_064	Cuniculus paca	Cuniculus paca	GCA_004365215.1	4817385	4423341	385937	345190	40747	7.23892	58.9359	49.4686	16.713	4.1896	0.1419	0.1703	4.9276	2.4014	71.4561
HM_065	Cuniculus paca	Cuniculus paca	GCA_004365215.1	6055041	5554271	490082	382651	107431	6.44528	48.2347	35.1064	32.2753	12.2898	0.4285	1.6019	7.8104	8.2887	37.3054
HM_066	Cuniculus paca	Cuniculus paca	GCA_004365215.1	7958256	7738542	205453	98178	107273	1.25279	59.2337	21.7625	7.2407	52.2484	0.279	0.4141	5.2381	15.8147	18.7649
HM_067	Cuniculus paca	Cuniculus paca	GCA_004365215.1	5513468	5314221	186528	104199	82329	1.92305	50.425	25.8229	8.2015	55.6583	0.3658	0.485	4.3216	18.2424	12.7254
MV_281	Diceros bicornis	Diceros bicornis minor	GCF_020826845.1	10031149	7939381	2073534	1942304	131227	19.6556	43.6271	52.5492	34.1471	12.2766	0.5417	0.5122	5.0669	10.3751	37.0804
MV_282	Diceros bicornis	Diceros bicornis minor	GCF_020826845.1	4752025	3444178	1295259	1265622	29637	26.8721	48.0146	52.3149	35.8238	15.4568	1.0731	0.2029	0.523	14.1582	32.7622
MS_038	Dugong dugon	Dugong dugon	GCA_030035585.1	1124634	1100326	22550	8575	13975	0.773288	47.7906	30.2875	4.8332	20.2178	0	0	0.0851	7.8285	67.0354
MS_039	Dugong dugon	Dugong dugon	GCA_030035585.1	3161068	3114661	41646	22448	19198	0.715563	62.4101	39.2129	18.1686	3.6543	0.3474	2.8608	6.5795	2.1403	66.2492
MS_060	Dugong dugon	Dugong dugon	GCA_030035585.1	1283848	1263840	17778	7299	10479	0.574209	43.4103	26.2935	26.3158	11.7	0.9143	0.3706	0	10.897	49.8023
MS_062	Dugong dugon	Dugong dugon	GCA_030035585.1	4108606	4062236	34146	17020	17125	0.417233	57.6101	26.397	14.8899	3.5285	0.219	3.003	9.6346	2.0958	66.6291
MS_063	Dugong dugon	Dugong dugon	GCA_030035585.1	4387893	4348360	20126	10532	9594	0.241621	55.4817	28.435	14.3674	49.2302	0.4957	1.0661	2.7089	5.0079	27.1238
DM_026	Equus caballus	Equus caballus	GCF_002863925.1	5423358	5359336	36329	18760	17569	0.348822	68.5996	22.9989	36.8371	26.4027	0.4733	0.926	8.4765	12.8038	14.0806
DM_027	Equus caballus	Equus caballus	GCF_002863925.1	4991773	4919146	50417	28622	21795	0.578483	56.0236	25.7657	39.7089	10.3368	0.3994	1.1832	7.797	7.5861	32.9887
DM_028	Equus caballus	Equus caballus	GCF_002863925.1	8383076	8074281	297269	156575	140690	1.90229	46.9127	21.9275	35.8507	12.5922	0.3573	1.3276	12.9724	5.5139	31.386
DM_029	Equus caballus	Equus caballus	GCF_002863925.1	8296646	7624031	658666	494976	163687	6.09651	44.6821	33.4507	38.4114	10.1891	0.4593	1.515	12.8309	7.2072	29.3871
MS_121	Equus caballus	Equus caballus	GCF_002863925.1	2542092	2445289	86832	74828	12004	2.96923	51.8882	40.025	61.6003	11.5734	0.6938	3.6437	7.0031	3.8585	11.6271
MS_122	Equus caballus	Equus caballus	GCF_002863925.1	5638320	5435862	196594	103092	93501	1.86122	43.1391	21.5236	53.7606	5.7541	0.1597	1.3299	12.7804	2.377	23.8383
RM_112	Equus quagga	Equus quagga burchellii	GCA_026770645.1	7576823	7332485	224742	190429	34313	2.53132	54.2917	51.6139	35.017	13.296	0.6916	1.3736	6.7217	10.2732	32.627
RM_113	Equus quagga	Equus quagga burchellii	GCA_026770645.1	10969834	10631134	306689	241417	65270	2.22043	64.3195	43.7356	55.2116	5.3717	0.2651	0.3446	5.6812	7.0477	26.0781
RM_114	Equus quagga	Equus quagga burchellii	GCA_026770645.1	4354494	4322708	27200	14038	13162	0.323699	53.7589	23.8107	42.7932	11.1677	0.66	0.9993	6.4577	10.297	27.625
RM_116	Equus quagga	Equus quagga burchellii	GCA_026770645.1	9895004	9729992	142085	114556	27529	1.16365	54.0568	40.6625	39.638	8.2215	0.5625	1.1372	5.0228	5.0452	40.3728
RM_117	Equus quagga	Equus quagga burchellii	GCA_026770645.1	474093	468970	4785	2456	2329	0.520973	42.6482	23.0052	58.9985	6.1477	0	0.0992	0	4.4621	30.2925
RM_118	Equus quagga	Equus quagga burchellii	GCA_026770645.1	7769432	6254313	1482482	1437570	44912	18.6894	54.016	48.6577	31.2963	27.6677	0.454	0.669	6.9799	16.9321	16.0011
RM_120	Equus quagga	Equus quagga burchellii	GCA_026770645.1	267516	251063	9907	5720	4187	2.22756	40.8535	24.7074	41.6783	0	1.6783	0	0	13.986	42.6573
RM_121	Equus quagga	Equus quagga burchellii	GCA_026770645.1	971378	908402	62227	59418	2809	6.13936	48.8902	47.7076	43.5739	14.2161	1.2016	1.5832	8.5004	12.7953	18.1294
RM_122	Equus quagga	Equus quagga burchellii	GCA_026770645.1	5880360	4054183	1770254	1702905	67349	29.5793	53.826	51.6748	39.7652	5.5859	0.3758	0.1776	0.3063	7.6503	46.1388
RM_123	Equus quagga	Equus quagga burchellii	GCA_026770645.1	7446685	7365280	63300	40139	23161	0.542022	62.8975	31.9224	36.0942	9.377	0.6572	1.5147	4.901	5.4779	41.978
RM_124	Equus quagga	Equus quagga burchellii	GCA_026770645.1	1226599	1211931	13886	7035	6851	0.577128	43.1802	22.1237	36.1414	10.3151	0.9992	0.4458	2.1676	12.206	37.7248
RM_125	Equus quagga	Equus quagga burchellii	GCA_026770645.1	12739671	11311194	1405184	1238217	166966	9.86673	50.2442	44.5967	17.2981	26.0677	0.3711	0.1671	2.9261	14.511	38.659
RM_126	Equus quagga	Equus quagga burchellii	GCA_026770645.1	2452261	2429091	14200	9401	4799	0.385525	62.9295	35.081	41.6901	12.1764	0.4365	0.4734	0.434	7.5332	37.2565
RM_127	Equus quagga	Equus quagga burchellii	GCA_026770645.1	8428138	7798875	576844	546614	30230	6.54981	57.2331	47.4271	14.6753	40.0174	0.55	0.6756	4.4677	15.2253	24.3888
RM_128	Equus quagga	Equus quagga burchellii	GCA_026770645.1	5520718	5456774	49534	42803	6731	0.778296	70.3141	55.0437	35.9347	8.9235	0.7699	1.0835	7.1334	6.7599	39.3952
RM_129	Equus quagga	Equus quagga burchellii	GCA_026770645.1	469148	454992	13757	12213	1544	2.61406	52.189	48.9185	9.2472	31.1648	1.671	0.1136	7.9818	33.0143	16.8073
RM_130	Equus quagga	Equus quagga burchellii	GCA_026770645.1	5341955	2784473	2546134	2515008	31126	47.4576	58.2422	63.2633	32.3492	21.5842	1.1238	1.04	7.1569	14.8216	21.9243
RM_131	Equus quagga	Equus quagga burchellii	GCA_026770645.1	6154553	6010505	129696	83241	46455	1.36601	51.8123	32.0033	31.7581	16.5687	0.5625	0.6487	4.2891	19.2114	26.9616
RM_133	Equus quagga	Equus quagga burchellii	GCA_026770645.1	15232878	14301937	901362	856602	44760	5.65095	61.2999	58.2044	11.5889	44.1776	0.2735	0.494	4.4378	13.1464	25.8818
RM_135	Equus quagga	Equus quagga burchellii	GCA_026770645.1	53399371	52608080	750797	344109	406688	0.649848	47.1097	30.8405	25.3758	14.7717	0.3993	1.0687	5.7579	8.4178	44.2088
RM_136	Equus quagga	Equus quagga burchellii	GCA_026770645.1	10353157	10160117	181561	143898	37663	1.39652	51.2253	39.6852	37.9307	8.0427	0.5994	1.8282	6.6179	6.1554	38.8258
RM_137	Equus quagga	Equus quagga burchellii	GCA_026770645.1	22960500	21413572	1526129	1408385	117744	6.17118	55.5951	52.2033	28.2637	21.1235	0.4585	1.0981	3.4719	7.7087	37.8755
RM_138	Equus quagga	Equus quagga burchellii	GCA_026770645.1	4665993	4568003	76494	60368	16126	1.3043	60.4149	46.3883	40.4314	9.9689	0.6373	1.3865	5.4275	6.6547	35.4936
RM_140	Equus quagga	Equus quagga burchellii	GCA_026770645.1	6331356	6063762	227421	170273	57148	2.73134	51.0357	37.7731	38.4459	13.0173	0.7391	1.2241	7.4669	10.2503	28.8564
HM_002	Giraffa camelopardalis	Giraffa camelopardalis rothschildi	GCA_017591445.1	711423	681293	29601	15575	14026	2.235	37.3658	23.347	43.6214	12.8395	0.1646	0	5.1852	1.5638	36.6255
HM_057	Giraffa camelopardalis	Giraffa camelopardalis rothschildi	GCA_017591445.1	3654637	3263210	377370	107960	269409	3.20245	35.98	31.1347	48.7261	10.1986	0.7197	0.3095	4.5559	10.5153	24.9748
MV_148	Giraffa camelopardalis	Giraffa camelopardalis rothschildi	GCA_017591445.1	971273	948370	21896	12898	8998	1.34177	48.5882	34.2542	40.6073	3.3453	0	0.1287	0.7463	4.632	50.5404
RM_142	Giraffa camelopardalis	Giraffa camelopardalis rothschildi	GCA_017591445.1	4088639	3813272	265362	187166	78195	4.67864	39.4232	32.4422	46.6904	10.6734	0.6776	1.3361	15.2023	7.5954	17.8247
RM_144	Giraffa camelopardalis	Giraffa camelopardalis rothschildi	GCA_017591445.1	5438259	5034870	391531	323416	68114	6.03581	47.1694	41.7548	29.2702	15.4233	0.3831	0.3659	10.3993	8.8056	35.3526
RM_145	Giraffa camelopardalis	Giraffa camelopardalis rothschildi	GCA_017591445.1	2281202	2173854	104646	61815	42831	2.76494	38.9979	26.3586	52.8393	5.949	0.0338	0.0676	9.2784	2.3154	29.5166
RM_146	Giraffa camelopardalis	Giraffa camelopardalis rothschildi	GCA_017591445.1	967305	918989	44018	24234	19784	2.56928	39.3688	25.9445	27.2266	29.7637	0.5608	0.9481	10.8426	20.1763	10.482
RM_211	Giraffa camelopardalis	Giraffa camelopardalis rothschildi	GCA_017591445.1	682020	598188	83114	73331	9783	10.9202	38.4163	37.0793	64.3348	1.7388	0.1617	0	0	7.2382	26.5265
RM_101	Gorilla beringei	Gorilla beringei	GCA_963575185.1	4449648	4305643	130675	47582	83092	1.09303	54.2464	33.0366	57.2837	3.9851	0.2827	0.9159	11.6005	6.4909	19.4413
RM_102	Gorilla beringei	Gorilla beringei	GCA_963575185.1	6476481	6379006	82428	25242	57186	0.394145	59.9158	37.0629	21.4955	4.3196	0.4362	1.1397	29.8633	6.3045	36.4412
RM_103	Gorilla beringei	Gorilla beringei	GCA_963575185.1	10217359	10005802	179499	72187	107312	0.716284	58.1957	30.0276	30.5864	3.4549	0.331	0.6806	34.1117	5.4231	25.4123
RM_104	Gorilla beringei	Gorilla beringei	GCA_963575185.1	11507253	11261222	221540	91300	130239	0.804227	53.4269	26.2752	32.2231	3.7158	0.3991	1.236	21.6808	4.1616	36.5837
RM_105	Gorilla beringei	Gorilla beringei	GCA_963575185.1	5702599	5588467	102445	42015	60429	0.746206	49.2311	25.6651	74.6658	3.1365	0.2113	0.5793	5.3818	4.3189	11.7063
RM_106	Gorilla beringei	Gorilla beringei	GCA_963575185.1	11214057	9619240	1570624	964119	606504	9.10976	56.0835	48.8706	51.9163	3.1121	0.1567	0.1418	4.5338	14.6647	25.4746
RM_107	Gorilla beringei	Gorilla beringei	GCA_963575185.1	9767437	9521623	224575	79390	145185	0.826892	57.6958	30.3897	14.3627	6.5177	0.4235	0.8287	30.2487	9.1873	38.4315
RM_108	Gorilla beringei	Gorilla beringei	GCA_963575185.1	5703998	5535309	141702	65202	76500	1.16422	57.6026	34.0966	24.7567	10.0447	0.6155	1.0588	28.9929	12.3005	22.2308
RM_109	Gorilla beringei	Gorilla beringei	GCA_963575185.1	2216306	2155817	42320	20799	21521	0.955566	63.2768	38.9652	21.8947	16.3611	1.0091	1.4767	25.1415	18.2378	15.8791
HM_031	Hippopotamus amphibius	Hippopotamus amphibius kiboko	GCF_030028045.1	8188286	7990037	184409	101376	83033	1.25288	50.6539	23.0559	53.6355	10.5237	0.4406	1.7477	2.7854	0.5437	30.3234
HM_032	Hippopotamus amphibius	Hippopotamus amphibius kiboko	GCF_030028045.1	2272902	2191788	69763	49239	20524	2.19716	47.0148	38.8194	32.5704	14.5184	0.8677	3.1061	2.5654	12.7515	33.6205
HM_033	Hippopotamus amphibius	Hippopotamus amphibius kiboko	GCF_030028045.1	2675675	2540959	115844	27697	88147	1.07827	51.1961	47.3776	29.8766	1.9301	0.3084	5.9865	10.7206	6.0613	45.1164
HM_036	Hippopotamus amphibius	Hippopotamus amphibius kiboko	GCF_030028045.1	8032485	7869379	152583	92488	60095	1.16164	55.2357	28.014	37.4654	8.5499	0.6007	2.6744	9.6039	7.4653	33.6405
HM_037	Hippopotamus amphibius	Hippopotamus amphibius kiboko	GCF_030028045.1	3581843	3550900	28214	14348	13866	0.40244	46.633	23.2555	38.0323	11.0934	0.8694	4.821	13.1293	5.9679	26.0867
HM_039	Hippopotamus amphibius	Hippopotamus amphibius kiboko	GCF_030028045.1	11954759	11639580	298233	161681	136552	1.37003	50.329	23.0089	5.9639	40.4181	0.4258	0.6356	9.8604	10.1373	32.5589
HM_040	Hippopotamus amphibius	Hippopotamus amphibius kiboko	GCF_030028045.1	5918032	5731676	147575	76870	70705	1.32339	46.7246	22.9468	11.3621	30.0303	0.6421	0.9609	6.2412	17.4509	33.3125
MV_229	Hippopotamus amphibius	Hippopotamus amphibius kiboko	GCF_030028045.1	5697611	5596725	93689	60906	32783	1.07653	52.2347	34.1096	62.5903	6.1041	0.4252	2.6349	3.6344	0.9317	23.6795
MV_230	Hippopotamus amphibius	Hippopotamus amphibius kiboko	GCF_030028045.1	162982	149985	12836	11773	1063	7.27816	42.8284	43.1581	3.6842	0	0	17.8947	3.1579	1.0526	74.2105
MV_231	Hippopotamus amphibius	Hippopotamus amphibius kiboko	GCF_030028045.1	4593761	4541185	46539	34260	12279	0.74878	58.0763	34.2141	17.6544	39.0855	0.5279	1.4291	6.4062	19.0567	15.8402
RB_005	Hippopotamus amphibius	Hippopotamus amphibius kiboko	GCF_030028045.1	5505	5371	121	79	42	1.44954	39.615	26.6942	0	0	0	0	0	0	100
HM_017	Loxodonta africana	Loxodonta africana	GCF_000001905.1	8758	7977	726	326	400	3.92629	32.0436	22.0758
HM_018	Loxodonta africana	Loxodonta africana	GCF_000001905.1	97409	92326	3156	1437	1719	1.53259	39.4229	21.0691	46.1538	14.4231	0	0	0	0	39.4231
HM_020	Loxodonta africana	Loxodonta africana	GCF_000001905.1	773687	720631	52151	24824	27327	3.33005	33.1031	22.3944	59.3377	1.3029	0	0	0.5972	5.1031	33.6591
HM_021	Loxodonta africana	Loxodonta africana	GCF_000001905.1	10735521	10443944	258368	131813	126555	1.24637	48.7742	26.3641	32.8783	5.3634	0.2419	0.2557	11.5942	5.3945	44.272
HM_022	Loxodonta africana	Loxodonta africana	GCF_000001905.1	6868090	5944307	897259	774301	122957	11.5247	40.1853	34.3738	57.8453	3.0007	0.1015	0.3218	9.4602	5.6651	23.6055
HM_023	Loxodonta africana	Loxodonta africana	GCF_000001905.1	4350844	3957270	315351	217176	98175	5.20251	38.3582	30.2391	34.1153	6.9329	0.0523	0	20.3715	3.6714	34.8565
HM_024	Loxodonta africana	Loxodonta africana	GCF_000001905.1	13109281	11928309	1071956	675166	396790	5.35698	43.1499	38.6796	14.7635	26.9614	0.3332	0.7414	8.5111	23.5784	25.1109
HM_026	Loxodonta africana	Loxodonta africana	GCF_000001905.1	5565929	4222188	1332720	1251462	81258	22.8634	37.6314	38.7003	39.5386	15.7185	0.4249	0.8358	13.0742	11.3359	19.0722
HM_027	Loxodonta africana	Loxodonta africana	GCF_000001905.1	8622	7354	1034	576	458	7.26356	31.9876	24.8298
HM_028	Loxodonta africana	Loxodonta africana	GCF_000001905.1	10532242	1948845	8570409	8472043	98366	81.2987	47.1489	46.0693	30.9687	7.627	0.6506	0.1084	13.9075	6.9131	39.8247
HM_029	Loxodonta africana	Loxodonta africana	GCF_000001905.1	2984906	2676818	300882	191799	109081	6.68611	34.2657	26.796	40.1738	7.3055	0	0	23.8252	3.0143	25.6812
HM_030	Loxodonta africana	Loxodonta africana	GCF_000001905.1	7483409	7247352	226390	127448	98940	1.72816	44.4502	27.6575	39.7552	2.2733	0.1237	0.0554	9.7287	4.1286	43.935
HM_009	Macropus giganteus	Macropus giganteus	GCA_028627215.1	449748	336001	113264	94570	18694	21.9639	33.3751	35.4709	9.5299	35.5983	2.2222	0	2.0513	44.2735	6.3248
HM_010	Macropus giganteus	Macropus giganteus	GCA_028627215.1	18777325	17720606	1046145	700475	345665	3.80257	38.167	32.3301	5.8776	63.4078	0.3145	0.2963	2.7849	17.2069	10.112
HM_011	Macropus giganteus	Macropus giganteus	GCA_028627215.1	10461879	9932660	522097	360719	161376	3.50438	41.5955	35.1015	9.385	55.1953	0.4317	0.5629	5.4593	17.6463	11.3195
HM_048	Macropus giganteus	Macropus giganteus	GCA_028627215.1	3033067	2990440	39769	19023	20746	0.632106	44.855	26.9994	40.8511	8.4144	0.9612	1.2868	8.3485	7.7323	32.4057
HM_049	Macropus giganteus	Macropus giganteus	GCA_028627215.1	779	725	30	14	16	1.89445	52.04	21.9
HM_050	Macropus giganteus	Macropus giganteus	GCA_028627215.1	2900906	2783861	111912	69696	42216	2.44243	42.9873	32.9248	40.5691	12.1293	0.6512	2.0639	14.4336	6.1849	23.9681
HM_053	Macropus giganteus	Macropus giganteus	GCA_028627215.1	1943211	1796725	133094	83701	49393	4.45117	40.3063	32.6189	52.0039	10.0056	0.8268	0.2733	2.6976	11.6101	22.5827
HM_054	Macropus giganteus	Macropus giganteus	GCA_028627215.1	14864025	11502797	3287499	2948380	339115	20.4024	40.8256	42.2614	22.7239	9.7865	0.5059	0.2511	2.163	11.5755	52.9942
MV_232	Marmota marmota	Marmota marmota marmota	GCF_001458135.2	12810131	12335282	462929	289586	173342	2.29377	42.0548	29.4598	60.0775	10.2681	0.2212	0.3141	2.1335	8.9909	17.9948
MV_233	Marmota marmota	Marmota marmota marmota	GCF_001458135.2	2693956	2116488	575419	514172	61247	19.5454	38.0556	36.6585	59.6507	9.1184	0.494	1.2638	7.0734	9.329	13.0706
MV_234	Marmota marmota	Marmota marmota marmota	GCF_001458135.2	587657	570231	17077	10787	6290	1.85657	40.1791	30.9414	14.6737	46.581	1.0847	0.1302	3.3322	30.4148	3.7834
MV_235	Marmota marmota	Marmota marmota marmota	GCF_001458135.2	33142	25001	8100	7273	827	22.5352	37.9531	40.3611	0	0	0	0	0	0	100
MV_236	Marmota marmota	Marmota marmota marmota	GCF_001458135.2	24475	22118	2299	1785	514	7.46768	38.4262	35.1683	0	0	0	0	0	0	100
MV_237	Marmota marmota	Marmota marmota marmota	GCF_001458135.2	691528	556857	134162	122889	11273	18.0787	42.6237	42.4334	49.3521	15.263	0.3811	0.6669	8.0221	11.128	15.1867
MV_239	Marmota marmota	Marmota marmota marmota	GCF_001458135.2	26	21	1	0	1	0	41.5714	21
MV_240	Marmota marmota	Marmota marmota marmota	GCF_001458135.2	7278	6619	650	561	89	7.81337	40.7406	38.9723
MV_243	Marmota marmota	Marmota marmota marmota	GCF_001458135.2	6572	5684	883	789	94	12.1891	40.9161	40.2435
MV_244	Marmota marmota	Marmota marmota marmota	GCF_001458135.2	991384	921839	68639	39127	29512	4.07163	37.0995	31.7135	35.4334	16.3636	0	0.1691	13.5729	3.1712	31.2896
MV_245	Marmota marmota	Marmota marmota marmota	GCF_001458135.2	5462806	4974852	468227	414167	54060	7.68539	43.5756	41.1719	71.1132	6.7135	0.1912	0.3075	1.0009	9.9188	10.755
MS_011	Meles meles	Meles meles	GCF_922984935.1	7343100	6918999	394785	375583	19202	5.14879	60.5046	57.2187	31.5416	22.9553	1.6075	1.151	6.172	3.9378	32.6348
MS_018	Meles meles	Meles meles	GCF_922984935.1	13546789	13382861	144487	127197	17290	0.941499	61.9433	49.71	37.3175	37.5774	1.0505	1.1728	3.2876	2.188	17.4061
MS_020	Meles meles	Meles meles	GCF_922984935.1	14672594	13393917	1228751	1197592	31159	8.20746	66.0562	67.5598	24.3675	43.1903	1.1202	0.9194	4.0088	8.0723	18.3216
MS_022	Meles meles	Meles meles	GCF_922984935.1	13747601	12839983	883317	864471	18845	6.30796	62.8485	70.6295	39.0265	35.5286	1.205	0.935	3.2123	1.9731	18.1195
MV_051	Meles meles	Meles meles	GCF_922984935.1	12995077	12442951	532930	478439	54491	3.70269	49.6562	41.2034	30.3339	17.5392	2.6639	0.8968	6.0491	5.4667	37.0503
MV_052	Meles meles	Meles meles	GCF_922984935.1	6778358	6637252	125287	119749	5536	1.77222	60.5566	53.1652	38.9197	35.3926	0.9674	1.0956	3.6392	2.476	17.5095
MV_055	Meles meles	Meles meles	GCF_922984935.1	1677177	1661676	13298	10830	2468	0.647531	56.4764	42.5823	39.239	34.5513	0.9326	2.5023	6.7503	4.6943	11.3301
MV_056	Meles meles	Meles meles	GCF_922984935.1	10387891	10158752	215604	156855	58749	1.52056	52.8132	34.609	14.4282	54.1952	0.6263	0.6174	3.7717	13.2601	13.1011
MV_057	Meles meles	Meles meles	GCF_922984935.1	20537617	19649334	866443	761035	105406	3.72867	52.9401	53.058	30.9549	27.6108	2.3006	1.137	4.5841	3.6698	29.7428
MV_058	Meles meles	Meles meles	GCF_922984935.1	1272794	1249258	21667	18613	3054	1.46805	59.9319	44.5653	38.5085	39.6223	0.5868	0.6427	0.4631	0.4751	19.7014
MV_059	Meles meles	Meles meles	GCF_922984935.1	26423085	25667186	631725	507310	124412	1.93818	55.3985	46.6482	37.6745	36.6377	0.705	0.9299	2.6257	3.9556	17.4717
MV_060	Meles meles	Meles meles	GCF_922984935.1	10163682	5073416	5067087	4933813	133274	49.3025	58.4638	46.6018	16.2045	12.0125	0.576	1.3476	17.6446	6.7442	45.4706
MV_062	Meles meles	Meles meles	GCF_922984935.1	5421683	4466200	938701	916499	22202	17.0268	58.8472	48.9889	37.1801	26.9781	1.73	1.6391	7.1365	4.997	20.3393
MV_065	Meles meles	Meles meles	GCF_922984935.1	8245670	7824741	407070	367303	39767	4.48366	51.6168	45.4131	35.9586	30.8234	1.135	1.0536	5.632	6.9939	18.4034
MV_066	Meles meles	Meles meles	GCF_922984935.1	9931029	9175692	731454	706614	24840	7.15029	58.9024	55.4758	32.3688	25.6488	2.1628	1.3613	5.4566	4.1398	28.8619
MV_067	Meles meles	Meles meles	GCF_922984935.1	11588424	11105321	468884	384063	84821	3.34276	50.0264	37.8021	33.2838	25.6839	1.8299	1.2817	7.4087	4.4535	26.0586
MV_068p	Meles meles	Meles meles	GCF_922984935.1	9203548	8980096	201446	145384	56062	1.59317	53.2396	34.8333	34.8237	36.0339	1.1697	1.0818	4.9897	3.8732	18.028
MV_070	Meles meles	Meles meles	GCF_922984935.1	7294115	7225197	60648	32228	28420	0.444069	52.9026	28.7385	46.7628	33.6615	0.7457	1.5628	3.6384	2.0652	11.5636
MV_072p	Meles meles	Meles meles	GCF_922984935.1	6840534	5056264	1757688	1728368	29320	25.4747	55.5723	58.8739	36.069	27.6458	1.5009	1.2885	5.6433	7.2779	20.5746
MV_074	Meles meles	Meles meles	GCF_922984935.1	13894539	12554524	1277880	1253995	23885	9.08131	71.4842	64.8924	26.0582	17.6562	2.3377	0.8635	6.2778	7.0001	39.8065
MV_075	Meles meles	Meles meles	GCF_922984935.1	8682871	8494685	181821	138849	42972	1.60825	50.9575	35.642	37.1314	37.7626	0.9965	1.0428	5.1645	3.1473	14.7549
MV_076	Meles meles	Meles meles	GCF_922984935.1	7558503	6882623	647071	602114	44956	8.04456	53.9067	49.6766	32.8208	40.8754	0.8843	1.2707	4.0566	3.8888	16.2034
MV_077	Meles meles	Meles meles	GCF_922984935.1	7211584	7122866	82801	54015	28786	0.752625	54.497	32.1135	37.8487	17.719	0.7453	1.5896	6.0456	3.8013	32.2505
MV_078	Meles meles	Meles meles	GCF_922984935.1	6366556	6220597	129104	107757	21345	1.70277	62.5746	45.2765	40.0691	40.1933	0.7417	0.955	3.0835	1.8971	13.0603
MV_079p	Meles meles	Meles meles	GCF_922984935.1	9722544	9467698	244291	149093	95197	1.55034	47.354	26.6924	37.7124	26.8178	1.4563	1.6209	5.3218	5.3205	21.7503
MV_081	Meles meles	Meles meles	GCF_922984935.1	1751404	1686883	63488	58940	4548	3.37606	44.3782	40.6801	51.6772	31.7494	0.688	0.4819	6.3392	3.2445	5.8198
MV_082	Meles meles	Meles meles	GCF_922984935.1	6023651	5902463	103921	98392	5529	1.63963	66.6246	55.3803	56.1083	24.4054	0.8461	1.4462	3.2713	1.8004	12.1224
MV_083	Meles meles	Meles meles	GCF_922984935.1	2131240	2063313	66181	60570	5611	2.85185	47.5813	41.8551	38.7195	25.2456	1.4347	1.6782	13.8487	5.6744	13.399
MV_087	Meles meles	Meles meles	GCF_922984935.1	580324	539931	38526	20325	18201	3.62781	33.8116	21.9613	27.6119	47.0149	2.2388	0	0	0	23.1343
MV_088	Meles meles	Meles meles	GCF_922984935.1	1438621	1393637	43036	41523	1513	2.89327	57.4393	53.6681	43.7446	27.5408	0.9282	1.5813	7.7986	5.1443	13.2621
MV_089	Meles meles	Meles meles	GCF_922984935.1	11062042	10899664	142757	88161	54596	0.802352	49.445	27.9517	39.276	34.583	1.1777	1.3328	4.2879	3.239	16.1037
MV_090	Meles meles	Meles meles	GCF_922984935.1	2756200	2503128	248191	242275	5916	8.82475	54.4438	54.0993	52.5422	26.0604	1.0401	1.8194	4.6355	4.9703	8.9321
MV_091	Meles meles	Meles meles	GCF_922984935.1	4166591	4079749	78306	46636	31670	1.13019	52.6045	27.5896	35.1407	35.8179	1.0284	2.1025	7.8659	3.0458	14.9989
MV_092	Meles meles	Meles meles	GCF_922984935.1	9519606	9085128	418836	400478	18358	4.22195	61.1927	53.8395	35.11	25.478	1.6129	1.4224	5.0679	3.7799	27.529
MV_093	Meles meles	Meles meles	GCF_922984935.1	3189276	3102419	83309	60580	22728	1.91527	46.7623	34.4945	33.9971	34.8069	1.2941	1.3749	8.1978	6.3043	14.025
MV_095	Meles meles	Meles meles	GCF_922984935.1	11807613	8180649	3608664	3543052	65609	30.2213	52.3301	51.4835	12.5026	55.0042	0.7619	0.4193	4.4849	16.2536	10.5735
MV_096	Meles meles	Meles meles	GCF_922984935.1	888727	859657	28284	21127	7157	2.39866	41.8219	32.9038	38.3667	27.3231	0.3038	1.7513	7.1301	4.6462	20.4789
MV_097	Meles meles	Meles meles	GCF_922984935.1	3445530	3299191	140572	119502	21070	3.49555	46.5825	45.9554	35.2903	28.8913	2.1162	2.1703	8.2445	9.1365	14.1508
HM_001	Muntiacus muntjak	Muntiacus muntjak	GCA_008782695.1	5238033	5102638	117803	60758	57045	1.17671	44.7534	23.9983	12.4317	46.5703	0.6612	0.6921	6.9026	18.7714	13.9708
HM_058	Muntiacus muntjak	Muntiacus muntjak	GCA_008782695.1	802791	745519	55533	25009	30524	3.2457	36.372	22.4288	32.024	25.15	0.4364	0	0.1091	12.0022	30.2782
HM_059	Muntiacus muntjak	Muntiacus muntjak	GCA_008782695.1	5208526	4958744	244531	138168	106361	2.71082	40.1269	27.5072	42.8571	13.1588	0.6334	1.3404	5.4875	5.1865	31.3362
MV_223	Muntiacus muntjak	Muntiacus muntjak	GCA_008782695.1	5995736	4390988	1594495	1513117	81378	25.6282	43.3269	46.4979	36.709	15.0675	0.6313	0.8516	11.1915	12.5312	23.0179
MV_225	Muntiacus muntjak	Muntiacus muntjak	GCA_008782695.1	555716	548593	6695	3304	3390	0.598662	45.4798	23.7879	47.194	16.5267	0	0	5.9213	1.2152	29.1427
RM_193	Okapia johnstoni	Okapia johnstoni	GCA_024291935.2	4244550	4044955	194948	123213	71735	2.95605	44.2109	29.4088	8.3436	11.0478	0.1935	0.3172	0.0538	4.075	75.969
RM_195	Okapia johnstoni	Okapia johnstoni	GCA_024291935.2	7203665	6641935	555068	382868	172198	5.45023	38.8073	29.221	36.648	13.3163	0.5303	0.4352	10.0629	3.8076	35.1997
RM_197	Okapia johnstoni	Okapia johnstoni	GCA_024291935.2	639079	551300	86469	61437	25032	10.0267	33.1908	27.9538	0	15.1515	0	0	0	0	84.8485
RM_199	Okapia johnstoni	Okapia johnstoni	GCA_024291935.2	17349529	16759871	561736	338903	222830	1.98203	47.5219	29.9265	19.4192	13.3592	0.5797	0.589	14.3663	10.3752	41.3114
RM_200	Okapia johnstoni	Okapia johnstoni	GCA_024291935.2	2920883	2641683	274638	150457	124181	5.38859	38.5943	25.0974	28.6187	23.7491	0.2679	0.5279	10.1332	6.9104	29.7928
RM_201	Okapia johnstoni	Okapia johnstoni	GCA_024291935.2	1882451	1558239	322063	225028	97035	12.6189	35.076	31.1994	55.9844	13.9484	0.3451	0.5993	8.9357	6.956	13.231
RM_202	Okapia johnstoni	Okapia johnstoni	GCA_024291935.2	283585	260590	22475	14791	7684	5.3711	37.1608	28.961	0	41.7544	0	0	0	0	58.2456
RM_203	Okapia johnstoni	Okapia johnstoni	GCA_024291935.2	5730552	5260166	461745	375211	86534	6.65813	42.0643	36.729	41.5692	14.2242	0.3668	1.9523	8.9947	6.1087	26.7841
RM_205	Okapia johnstoni	Okapia johnstoni	GCA_024291935.2	2165755	1914773	242760	230018	12742	10.7245	48.5402	49.4281	29.5467	17.2853	0.3446	0.6363	6.0048	5.1432	41.0392
RM_206	Okapia johnstoni	Okapia johnstoni	GCA_024291935.2	4618905	4360560	246679	146758	99921	3.25599	41.1303	28.0623	47.8938	9.1315	0.3671	0.156	7.6356	5.6227	29.1933
MS_133	Orcinus orca	Orcinus orca	GCF_937001465.1	9028351	8926792	57103	38876	18227	0.43361	67.5165	42.0151	30.0044	4.7961	16.4746	0.6308	4.0939	0.2847	43.7156
MS_134	Orcinus orca	Orcinus orca	GCF_937001465.1	12431482	12200469	201124	185570	15554	1.49822	65.9935	48.7033	38.0853	2.9465	12.3598	1.3237	3.0906	0.3495	41.8445
MS_135	Orcinus orca	Orcinus orca	GCF_937001465.1	9067789	8354774	688850	682910	5940	7.55625	71.7745	60.0105	16.3718	3.617	15.6697	2.258	5.5363	1.205	55.3423
MS_137	Orcinus orca	Orcinus orca	GCF_937001465.1	6631644	6529224	90922	84285	6637	1.27444	62.3449	46.5315	21.308	6.1802	21.9916	2.0467	3.3598	1.4159	43.6978
HM_004	Otaria flavescens	Zalophus californianus	GCF_009762305.2	37082517	24025785	12940433	12421648	518780	34.081	48.4036	49.5542	7.5815	51.3558	1.1947	0.196	3.0529	4.8096	31.8095
HM_006	Otaria flavescens	Zalophus californianus	GCF_009762305.2	5150539	4987207	147908	127666	20242	2.49598	58.2628	41.5006	4.1905	66.063	0.4532	0.4475	4.3476	5.1617	19.3365
HM_077	Otaria flavescens	Zalophus californianus	GCF_009762305.2	8307280	8216584	78447	36865	41582	0.446662	51.8408	22.1509	29.8396	9.8751	3.9278	1.7791	5.2419	4.5143	44.8221
HM_078	Otaria flavescens	Zalophus californianus	GCF_009762305.2	19945600	19710716	212416	105019	107396	0.529978	55.8202	22.9488	19.2534	7.4378	3.2779	1.1249	4.5556	3.911	60.4394
HM_080	Otaria flavescens	Zalophus californianus	GCF_009762305.2	14972480	14568425	348817	181166	167647	1.22828	54.2406	23.2358	21.7276	7.9561	3.8715	1.3338	5.6839	4.5633	54.8638
HM_081	Otaria flavescens	Zalophus californianus	GCF_009762305.2	10289055	10126777	145210	92364	52846	0.903833	58.4059	29.0754	21.4681	15.3033	3.1046	1.4818	5.2114	4.3966	49.0342
HM_082	Otaria flavescens	Zalophus californianus	GCF_009762305.2	364	254	14	4	10	1.55039	51.3031	22.2143
HM_083	Otaria flavescens	Zalophus californianus	GCF_009762305.2	3852370	3817353	30319	22326	7993	0.581455	54.6458	36.559	28.8401	8.5051	6.5794	2.6077	3.1518	5.1903	45.1256
HM_084	Otaria flavescens	Zalophus californianus	GCF_009762305.2	15466945	15369896	78140	49626	28514	0.321839	62.0269	32.0093	21.1819	6.5073	4.2568	1.1832	4.6044	3.6135	58.6528
HM_085	Otaria flavescens	Zalophus californianus	GCF_009762305.2	9573472	9325761	222056	183471	38585	1.9294	57.7974	39.3496	29.5939	9.6438	4.2972	1.8539	6.0292	4.7581	43.8239
HM_086	Otaria flavescens	Zalophus californianus	GCF_009762305.2	995190	820412	164190	158082	6108	16.1556	61.9032	48.6808	30.4718	10.9584	2.5517	0.5143	0.8011	11.5122	43.1906
HM_088	Otaria flavescens	Zalophus californianus	GCF_009762305.2	13782187	13614354	153540	72235	81304	0.527779	53.278	23.3636	22.6274	8.0507	3.8278	1.5931	4.5665	3.9991	55.3353
HM_089	Otaria flavescens	Zalophus californianus	GCF_009762305.2	13943456	13645376	286455	145393	141061	1.05428	44.699	23.5811	32.0675	8.2489	3.8596	1.5178	3.7107	2.9477	47.6477
HM_090	Otaria flavescens	Zalophus californianus	GCF_009762305.2	9325530	9270703	33827	23098	10728	0.248531	57.0901	33.2833	24.1849	10.448	4.2943	1.8047	5.6742	4.9367	48.6571
HM_043	Ovis ammon	Ovis ammon polii	GCA_028583565.1	4668003	4567745	81743	41599	40144	0.902493	40.1428	23.395	12.572	15.3514	0.36	0.3024	0.4464	2.2609	68.7068
MV_284	Ovis ammon	Ovis ammon polii	GCA_028583565.1	5745429	5263409	457746	441101	16645	7.7325	50.0955	67.1286	18.3647	42.8937	0.1431	0.2192	2.8979	1.7077	33.7737
MV_285	Ovis ammon	Ovis ammon polii	GCA_028583565.1	1451943	1398491	51309	46168	5141	3.19577	52.0707	57.4937	14.1484	25.6006	0.4271	2.149	0.0133	2.6428	55.0187
MV_286	Ovis ammon	Ovis ammon polii	GCA_028583565.1	4124381	3129976	990279	976394	13885	23.7775	46.0082	52.2546	24.6177	33.7322	0.3813	2.162	2.6041	6.0926	30.4101
MV_287	Ovis ammon	Ovis ammon polii	GCA_028583565.1	21916511	21133381	742229	544466	197762	2.51162	47.2118	36.7339	23.8481	25.6232	0.342	3.2354	9.4891	4.765	32.6972
MV_288	Ovis ammon	Ovis ammon polii	GCA_028583565.1	26215	24229	1963	1426	537	5.55837	38.4868	33.4381	0	83.3333	0	0	0	0	16.6667
MV_289	Ovis ammon	Ovis ammon polii	GCA_028583565.1	528	443	77	71	6	13.8132	47.9142	53.4026
MV_290	Ovis ammon	Ovis ammon polii	GCA_028583565.1	459324	450491	8063	6682	1381	1.46159	48.1926	42.5213	23.7847	21.0526	0.4821	0.2411	0.0402	5.7051	48.6943
MV_291	Ovis ammon	Ovis ammon polii	GCA_028583565.1	3492671	3419713	67315	55839	11476	1.60662	49.6403	45.6582	22.0329	33.638	0.3674	5.1298	5.8357	12.3664	20.6298
MV_292	Ovis ammon	Ovis ammon polii	GCA_028583565.1	6448591	6016370	414799	153843	260956	2.49332	47.5776	43.665	14.2072	51.7516	0.3485	0.5802	4.7457	16.9812	11.3857
DM_009	Ovis aries	Ovis aries	GCF_016772045.2	1542452	1498059	42967	40574	2393	2.63702	54.5502	57.9337	38.5607	14.8941	0.9565	4.3954	15.2858	6.1125	19.795
MS_004	Ovis aries	Ovis aries	GCF_016772045.2	8215649	7930848	249858	209744	40114	2.57652	50.4626	44.5849	16.5494	22.9163	0.57	1.9446	9.911	14.8239	33.2849
MS_005	Ovis aries	Ovis aries	GCF_016772045.2	13317096	11129557	2130279	2064038	66241	15.6442	61.5624	72.1944	22.5381	16.6687	0.3157	1.8662	13.3727	4.7026	40.536
MS_009	Ovis aries	Ovis aries	GCF_016772045.2	5029877	4588232	436783	371550	65233	7.49126	47.5664	43.1838	24.3894	17.1443	0.753	0.9199	14.7061	12.8908	29.1965
MS_010	Ovis aries	Ovis aries	GCF_016772045.2	3040776	2909316	129335	91318	38017	3.04329	40.6102	30.8126	18.5501	36.5854	0.7249	1.3753	10.0136	19.3699	13.3808
MS_029	Ovis aries	Ovis aries	GCF_016772045.2	11728174	11111961	602448	299045	303402	2.62067	40.3059	22.1807	24.7837	20.6873	0.1789	2.3458	9.8877	2.5042	39.6124
MS_032	Ovis aries	Ovis aries	GCF_016772045.2	476793	467598	8556	6292	2264	1.32773	51.5142	38.4867	26.0746	17.572	0	0.7085	1.3226	0.1889	54.1332
MS_051	Ovis aries	Ovis aries	GCF_016772045.2	1640	1587	45	37	8	2.27833	50.4587	49.5333	0	0	0	0	0	33.3333	66.6667
MS_053	Ovis aries	Ovis aries	GCF_016772045.2	3546	3297	232	148	84	4.29608	39.3731	28.4138	0	0	0	0	0	0	100
MS_057	Ovis aries	Ovis aries	GCF_016772045.2	1642471	1542710	95836	73996	21839	4.57696	39.2195	32.227	46.7706	13.0375	0.2056	1.165	5.0197	4.1974	29.6042
MS_058	Ovis aries	Ovis aries	GCF_016772045.2	167	136	22	21	1	13.3758	70.2574	56.9545
MS_091	Ovis aries	Ovis aries	GCF_016772045.2	3176205	3079434	93862	71745	22117	2.27677	49.9068	38.3324	18.5071	38.1783	0.5765	1.1418	2.1311	10.1908	29.2744
MS_092	Ovis aries	Ovis aries	GCF_016772045.2	1713873	1627516	85411	60438	24972	3.58055	40.2627	31.3025	31.6083	11.9326	0.5707	1.31	11.9326	5.3307	37.3152
MS_095	Ovis aries	Ovis aries	GCF_016772045.2	1068499	465223	598687	589559	9128	55.8939	44.676	52.5821	51.2899	3.021	0.0339	0	1.9348	5.8384	37.8819
MS_096	Ovis aries	Ovis aries	GCF_016772045.2	7023499	6440492	560756	495628	65127	7.14561	53.5797	46.331	26.3799	11.3991	0.2474	0.9538	18.1666	13.3727	29.4805
MS_099	Ovis aries	Ovis aries	GCF_016772045.2	1299078	1095947	202179	162944	39235	12.9435	36.0215	34.9927	44.3913	6.7926	0.287	0.1674	0.7654	4.5683	43.028
MS_101	Ovis aries	Ovis aries	GCF_016772045.2	799357	734446	61467	33715	27752	4.38905	66.3646	44.6573	20.0647	8.7379	5.9061	0.0809	0.4045	33.9806	30.8252
MS_102	Ovis aries	Ovis aries	GCF_016772045.2	9201743	8936433	194297	153525	40772	1.68895	63.0277	43.0134	11.8501	13.2217	0.4844	1.0795	19.4893	7.0891	46.7859
MS_103	Ovis aries	Ovis aries	GCF_016772045.2	63805	61415	2230	1701	529	2.69504	45.6629	36.0933	0	0	0	0	0	0	100
MS_104	Ovis aries	Ovis aries	GCF_016772045.2	2941	2866	55	40	15	1.37646	59.4477	41.9091
MS_105	Ovis aries	Ovis aries	GCF_016772045.2	128286	116646	11509	8415	3094	6.72872	39.1624	30.7761	0	0	0	24.2236	1.2422	0	74.5342
MS_106	Ovis aries	Ovis aries	GCF_016772045.2	2281491	2186677	92903	76228	16675	3.36859	49.1187	39.5712	32.3495	18.7077	0.2372	0.2233	5.8335	9.6016	33.0472
MS_107	Ovis aries	Ovis aries	GCF_016772045.2	6470644	6066709	390240	336514	53726	5.25538	54.7348	46.1846	25.0588	19.2269	0.309	2.8651	3.8868	4.4029	44.2506
MS_108	Ovis aries	Ovis aries	GCF_016772045.2	626841	608236	17735	13012	4723	2.09449	48.8485	35.3442	25.8329	13.6364	0.7623	1.1293	3.3032	4.6584	50.6776
MS_109	Ovis aries	Ovis aries	GCF_016772045.2	1033793	987090	45815	38186	7629	3.72446	43.3252	38.6126	26.5509	15.4167	0.2778	2.4306	15.4167	4.375	35.5324
MS_113	Ovis aries	Ovis aries	GCF_016772045.2	2937209	2703712	230305	216774	13531	7.42253	50.7323	53.5938	26.2532	11.5311	0.1425	4.6223	1.8836	2.4227	53.1446
MS_114	Ovis aries	Ovis aries	GCF_016772045.2	1117891	1083286	33268	29549	3719	2.65529	52.3145	48.8486	13.9454	12.9277	0.2599	3.573	3.0316	4.7423	61.5201
MS_117	Ovis aries	Ovis aries	GCF_016772045.2	19150645	17667027	1465470	1160189	305277	6.1623	42.0856	38.0807	20.6482	20.1653	0.3581	8.0447	9.0359	8.657	33.0907
MS_118	Ovis aries	Ovis aries	GCF_016772045.2	2005246	1871460	132007	79162	52844	4.0583	39.7749	28.1095	10.6928	46.68	0.6172	1.795	1.7641	29.0902	9.3607
MV_247	Papio anubis	Papio anubis	GCF_008728515.1	14198887	13881370	302447	222571	79876	1.57808	56.3003	47.3138	55.7947	8.802	0.2287	0.4417	3.841	7.0476	23.8443
RM_173	Papio anubis	Papio anubis	GCF_008728515.1	5186338	5147896	33568	14746	18822	0.285629	53.3045	23.4694	92.9184	0.9564	0.0825	0.4562	1.5793	0.5541	3.4531
RM_175	Papio anubis	Papio anubis	GCF_008728515.1	12241321	12141510	75233	33529	41703	0.275391	56.565	24.2523	95.0521	0.8152	0.0491	0.3849	0.6737	0.6057	2.4194
RM_177	Papio anubis	Papio anubis	GCF_008728515.1	4845020	4689385	148939	101866	47073	2.12608	52.5238	42.0733	91.9928	2.0566	0.1084	0.362	0.9073	1.5376	3.0352
RM_179	Papio anubis	Papio anubis	GCF_008728515.1	7093420	7041082	44294	19798	24494	0.28039	51.7722	23.8526	95.0915	0.7332	0.0579	0.4862	0.9751	0.2413	2.415
RM_180	Papio anubis	Papio anubis	GCF_008728515.1	37855531	34945823	2825364	2146911	678447	5.78796	48.5008	40.6336	87.9589	1.2434	0.093	0.3888	1.3138	1.9569	7.0453
RM_182	Papio anubis	Papio anubis	GCF_008728515.1	17830571	17626929	190360	97870	92489	0.552164	51.194	28.2878	94.4755	0.9014	0.0569	0.3582	0.7	0.7555	2.7526
RM_183	Papio anubis	Papio anubis	GCF_008728515.1	5897709	5726936	153962	105073	48889	1.80166	54.0099	42.6601	84.4775	3.7245	0.2188	0.5408	2.4215	4.8988	3.7181
RM_184	Papio anubis	Papio anubis	GCF_008728515.1	1284452	1025087	257181	205221	51960	16.6805	53.4482	57.6359	54.814	16.1114	0.4173	0.1905	2.1121	21.9887	4.3658
RM_185	Papio anubis	Papio anubis	GCF_008728515.1	15321824	14862120	440579	258204	182375	1.70766	46.9068	32.0638	91.671	1.142	0.0798	0.2624	0.9918	1.1821	4.6709
RM_186	Papio anubis	Papio anubis	GCF_008728515.1	29278267	28920614	332074	160284	171789	0.551166	49.3869	25.0705	95.1864	0.7043	0.0337	0.2955	0.4725	0.2335	3.0741
RM_187	Papio anubis	Papio anubis	GCF_008728515.1	22237227	21608690	484290	336247	148043	1.53223	59.2202	41.0277	35.581	37.0874	0.1681	0.2608	2.7186	10.9292	13.2549
RM_188	Papio anubis	Papio anubis	GCF_008728515.1	29381827	28568412	773060	546849	226208	1.87822	60.1426	43.1486	89.5065	1.2268	0.0678	0.2871	0.6557	1.4477	6.8084
RM_189	Papio anubis	Papio anubis	GCF_008728515.1	24521486	24240367	257852	118969	138881	0.488392	49.8092	24.606	88.9279	2.5978	0.0712	0.3981	1.0482	1.643	5.3138
RM_190	Papio anubis	Papio anubis	GCF_008728515.1	22708386	22404678	276913	162000	114913	0.717873	57.0219	32.9228	86.9276	5.472	0.068	0.3508	0.6856	2.0884	4.4075
RM_191	Papio anubis	Papio anubis	GCF_008728515.1	7399054	7083791	308889	220725	88164	3.02176	47.0471	46.0172	94.5993	0.9353	0.0591	0.3954	0.9994	0.6315	2.38
RM_192	Papio anubis	Papio anubis	GCF_008728515.1	10188070	5535575	4630582	3825385	805195	40.8653	54.3746	46.0409	59.8377	15.7846	0.1259	0.1369	0.6501	12.4218	11.043
RM_207	Papio anubis	Papio anubis	GCF_008728515.1	6021882	5012115	1002002	752504	249497	13.0538	44.8157	40.7749	83.3805	5.0934	0.1767	0.4675	1.7999	4.6345	4.4475
RM_208	Papio anubis	Papio anubis	GCF_008728515.1	14068558	13557072	492094	231872	260221	1.68158	47.6127	24.8572	91.8004	2.3495	0.0823	0.4133	1.0815	1.5462	2.7268
RM_209	Papio anubis	Papio anubis	GCF_008728515.1	4496619	3142780	1331857	1197599	134258	27.592	47.3442	67.8251	36.6906	20.3491	0.3621	0.2197	3.6617	28.5188	10.1979
RM_210	Papio anubis	Papio anubis	GCF_008728515.1	16419431	16115415	287428	140088	147340	0.861788	48.7574	26.364	82.8927	4.1347	0.1398	0.4333	2.7716	2.6223	7.0055
RM_063	Piliocolobus foai	Piliocolobus foai	GCA_963574265.1	10133343	9721786	363331	229912	133418	2.31028	49.9918	38.104	48.2151	33.7121	0.2211	0.4716	1.3268	10.2932	5.7601
RM_064	Piliocolobus foai	Piliocolobus foai	GCA_963574265.1	8892244	8760638	114575	70630	43945	0.799772	57.7242	37.6502	24.5395	47.5075	0.1982	0.2576	2.6984	13.7008	11.098
RM_066	Piliocolobus foai	Piliocolobus foai	GCA_963574265.1	10665585	10362082	288007	178093	109913	1.68966	48.2738	35.4366	75.1704	8.587	0.2004	0.376	1.8623	4.9949	8.8091
RM_070	Piliocolobus foai	Piliocolobus foai	GCA_963574265.1	12729978	12206835	510858	309687	201169	2.47423	47.4098	32.6066	86.8134	2.4519	0.1341	0.4572	1.0317	1.0948	8.0168
RM_071	Piliocolobus foai	Piliocolobus foai	GCA_963574265.1	23062344	22305836	717520	382589	334930	1.68627	47.2413	28.675	50.0844	13.0483	0.4161	0.8183	5.5865	9.1683	20.8781
RM_072	Piliocolobus foai	Piliocolobus foai	GCA_963574265.1	26173254	23794282	2261636	1667194	594441	6.54791	49.2936	38.6826	79.6837	3.0019	0.1746	0.581	1.6822	2.7477	12.129
RM_073	Piliocolobus foai	Piliocolobus foai	GCA_963574265.1	12839766	12247961	574560	294712	279847	2.34967	46.5007	27.5534	73.6072	3.7813	0.2069	0.5726	3.552	4.9502	13.3298
RM_074	Piliocolobus foai	Piliocolobus foai	GCA_963574265.1	18137402	17442710	667094	358555	308537	2.01421	51.2477	33.5022	69.3201	4.1695	0.2506	0.8535	3.3785	4.5198	17.5081
RM_079	Piliocolobus foai	Piliocolobus foai	GCA_963574265.1	17900410	17148761	715878	480660	235218	2.72647	53.3824	39.597	74.2462	4.0446	0.2455	0.9562	2.5303	4.233	13.7442
RM_080	Piliocolobus foai	Piliocolobus foai	GCA_963574265.1	11759095	10764178	982971	600319	382652	5.28241	42.6846	35.3966	64.2661	7.1271	0.3556	0.5427	4.4753	7.0809	16.1523
RM_081	Piliocolobus foai	Piliocolobus foai	GCA_963574265.1	16187439	15448698	711692	486950	224741	3.05573	52.3488	37.4172	61.8548	11.8966	0.2616	0.7675	3.5825	6.5458	15.0912
RM_082	Piliocolobus foai	Piliocolobus foai	GCA_963574265.1	14132531	13531457	582582	342336	240246	2.4675	48.2537	32.1226	77.0336	4.1749	0.1684	0.2924	2.5031	4.1847	11.6429
RM_083	Piliocolobus foai	Piliocolobus foai	GCA_963574265.1	19333157	18078733	1223979	801908	422069	4.24725	46.7177	35.9063	77.1825	3.6817	0.2131	0.6176	2.5354	2.7883	12.9815
RM_085	Piliocolobus foai	Piliocolobus foai	GCA_963574265.1	6557103	6019348	522321	409507	112814	6.36983	51.5443	42.7257	62.447	6.4135	0.5479	1.4684	4.6675	6.7395	17.7163
RM_086	Piliocolobus foai	Piliocolobus foai	GCA_963574265.1	12412637	11868561	525735	326870	198859	2.68027	49.5545	34.0636	62.9147	8.423	0.3032	0.7814	3.9783	6.1765	17.4229
RM_088	Piliocolobus foai	Piliocolobus foai	GCA_963574265.1	13033871	11824304	1190193	886696	303496	6.97582	50.9278	41.9821	76.1428	2.6154	0.1967	0.8813	3.6209	3.5408	13.002
RM_089	Piliocolobus foai	Piliocolobus foai	GCA_963574265.1	208110	91827	115744	77634	38110	45.8123	42.9849	42.4585	5.5276	34.6734	0.67	0	0	42.2111	16.9179
RM_091	Piliocolobus foai	Piliocolobus foai	GCA_963574265.1	13500993	12338505	1136567	730757	405809	5.59142	43.8239	38.5579	81.6709	3.689	0.2289	0.4857	0.9626	3.7721	9.1908
RM_093	Piliocolobus foai	Piliocolobus foai	GCA_963574265.1	6374335	6178125	183178	103290	79887	1.64437	51.7054	32.7402	36.7401	40.3589	0.2683	0.4873	3.0347	11.5385	7.5722
RM_096	Piliocolobus foai	Piliocolobus foai	GCA_963574265.1	5726705	4137665	1578418	1324192	254225	24.2444	52.6369	50.9385	59.3683	5.4743	0.337	1.3651	5.2618	12.2504	15.9432
MV_167	Pongo pygmaeus	Pongo pygmaeus	GCF_028885625.2	12726387	12120187	595168	369788	225377	2.96068	43.2134	39.8797	83.4604	2.0481	0.1088	0.4229	2.4523	3.0944	8.4131
MV_169	Pongo pygmaeus	Pongo pygmaeus	GCF_028885625.2	947271	906964	39634	16203	23430	1.75515	34.9081	21.0522	70.3872	1.1769	0	0	0	9.4533	18.9825
MV_175	Pongo pygmaeus	Pongo pygmaeus	GCF_028885625.2	9706110	9529405	168198	69117	99080	0.72008	45.3231	21.8715	91.7453	0.7969	0.0821	0.4211	1.0267	1.0604	4.8675
MV_113	Rupicapra rupicapra	Rupicapra rupicapra	GCA_963981305.1	5709320	5668057	35634	29852	5782	0.523911	58.9247	49.9779	16.5809	8.0558	0.2322	20.0909	4.7893	1.0066	49.2443
MV_114	Rupicapra rupicapra	Rupicapra rupicapra	GCA_963981305.1	1927134	1829585	94992	83798	11194	4.37957	42.4852	40.3145	25.9794	25.4809	0.7541	5.0936	8.0335	14.6865	19.9719
MV_115	Rupicapra rupicapra	Rupicapra rupicapra	GCA_963981305.1	5705046	5603094	88625	67016	21609	1.18192	58.9472	38.6617	26.19	25.0752	0.3988	3.8697	8.2497	3.1813	33.0353
MV_118	Rupicapra rupicapra	Rupicapra rupicapra	GCA_963981305.1	7213045	7060885	138227	94397	43830	1.31926	53.4274	36.6825	24.1647	28.5059	0.5571	2.5496	4.1521	9.5811	30.4895
MV_119	Rupicapra rupicapra	Rupicapra rupicapra	GCA_963981305.1	2803264	2749604	50603	42552	8050	1.52398	51.5403	45.7983	28.5413	20.9086	0.4322	2.443	2.0501	4.9575	40.6672
MV_120	Rupicapra rupicapra	Rupicapra rupicapra	GCA_963981305.1	424264	421072	2850	1840	1010	0.435079	43.0943	29.6035	43.5703	22.0497	1.2458	1.937	11.7075	12.7827	6.7071
MV_122	Rupicapra rupicapra	Rupicapra rupicapra	GCA_963981305.1	164045	158041	5914	4178	1736	2.57553	37.5324	30.1995	54.8807	31.2364	0	1.7354	0	0	12.1475
MV_124	Rupicapra rupicapra	Rupicapra rupicapra	GCA_963981305.1	686654	640729	45367	29863	15504	4.45323	35.5421	27.7906	28.5634	36.8451	0.338	0.169	0.2254	5.0141	28.8451
MV_126	Rupicapra rupicapra	Rupicapra rupicapra	GCA_963981305.1	6038561	5757167	276189	259253	16936	4.30909	53.0965	52.5548	29.3635	21.2677	0.2118	4.1578	2.8954	2.6531	39.4506
MV_130	Rupicapra rupicapra	Rupicapra rupicapra	GCA_963981305.1	14746942	14285045	426415	265790	160625	1.82663	56.3263	29.9865	28.6437	14.7639	0.2268	2.4096	6.5224	1.9314	45.5022
MV_131	Rupicapra rupicapra	Rupicapra rupicapra	GCA_963981305.1	267076	259688	7144	3797	3347	1.44107	38.0726	23.9926	7.9038	38.488	0	0	2.4055	0	51.2027
MV_133	Rupicapra rupicapra	Rupicapra rupicapra	GCA_963981305.1	10213295	9913982	283119	191847	91270	1.89838	46.6939	32.716	25.1242	30.4716	0.1877	2.4304	4.2959	2.1396	35.3506
MV_134	Rupicapra rupicapra	Rupicapra rupicapra	GCA_963981305.1	1153632	996371	143804	140404	3400	12.3511	49.1155	56.7865	17.8598	22.8044	0.369	14.8093	1.3038	1.6974	41.1562
MV_135	Rupicapra rupicapra	Rupicapra rupicapra	GCA_963981305.1	3527180	3040454	479764	443437	36327	12.7282	46.5098	48.8325	23.8646	33.2881	0.4131	0.9682	5.598	13.5739	22.2941
MV_136	Rupicapra rupicapra	Rupicapra rupicapra	GCA_963981305.1	1988180	1593651	387759	384219	3540	19.4259	56.0373	56.3572	25.7914	31.0846	0.4048	9.3617	1.645	3.6222	28.0903
MV_137	Rupicapra rupicapra	Rupicapra rupicapra	GCA_963981305.1	93508	53234	38126	37465	661	41.307	53.6947	59.0412	0	5.2632	0	0	0	0	94.7368
MV_139	Rupicapra rupicapra	Rupicapra rupicapra	GCA_963981305.1	4747802	4603008	140937	109128	31809	2.31589	48.7621	39.1249	24.378	36.0058	0.3971	0.774	5.2152	6.8725	26.3575
MV_140	Rupicapra rupicapra	Rupicapra rupicapra	GCA_963981305.1	10239474	9861953	347470	231647	115823	2.29499	47.4058	32.9455	20.2437	42.1613	0.3847	1.6081	3.8256	12.2184	19.5582
DM_002	Sus domesticus	Sus scrofa domesticus (synonym)	GCA_017957985.1	8005433	7779418	213472	205595	7877	2.57476	61.2448	52.8321	48.647	11.4578	0.4723	1.4224	4.3493	4.2697	29.3816
DM_005	Sus domesticus	Sus scrofa domesticus (synonym)	GCA_017957985.1	8279885	8142226	112607	88331	24276	1.07321	60.6521	55.8343	54.5178	5.2317	0.5131	5.039	4.8261	0.9157	28.9565
DM_008	Sus domesticus	Sus scrofa domesticus (synonym)	GCA_017957985.1	3460059	3430714	20558	16386	4172	0.475356	56.8017	42.5851	40.804	14.5113	0.8813	1.7179	8.648	8.2013	25.2362
DM_013	Sus domesticus	Sus scrofa domesticus (synonym)	GCA_017957985.1	6359776	5137792	1194132	1172265	21867	18.5777	61.0238	52.0145	41.814	10.8233	0.9096	2.7563	5.5499	4.654	33.4928
DM_014	Sus domesticus	Sus scrofa domesticus (synonym)	GCA_017957985.1	8097225	4617034	3426691	3318077	108613	41.8151	52.6968	52.4298	55.6133	14.4851	0.8395	1.644	1.7552	9.2565	16.4063
DM_015	Sus domesticus	Sus scrofa domesticus (synonym)	GCA_017957985.1	3849000	3809810	31521	23060	8461	0.601638	58.3965	36.917	42.4338	13.4287	0.8393	1.5416	7.7756	5.2908	28.6902
DM_016	Sus domesticus	Sus scrofa domesticus (synonym)	GCA_017957985.1	14550499	14279869	247721	145578	102142	1.00917	52.2635	39.6324	66.0996	11.9628	0.1858	1.7861	3.0094	0.7518	16.2047
DM_017	Sus domesticus	Sus scrofa domesticus (synonym)	GCA_017957985.1	33435613	31274020	2100000	1927480	172520	5.8054	58.6284	54.8678	40.5394	7.3448	0.4276	1.7496	4.231	2.2945	43.413
DM_019	Sus domesticus	Sus scrofa domesticus (synonym)	GCA_017957985.1	6311775	6232057	47397	27419	19977	0.43804	54.5668	28.4127	40.4201	9.793	0.635	2.1814	9.3005	5.8024	31.8676
DM_020	Sus domesticus	Sus scrofa domesticus (synonym)	GCA_017957985.1	14461642	13550309	872148	738426	133721	5.16789	52.7085	45.3085	39.6397	7.4786	0.5809	2.1074	7.5844	3.9115	38.6976
DM_021	Sus domesticus	Sus scrofa domesticus (synonym)	GCA_017957985.1	4660962	4528588	122655	84948	37707	1.84128	49.5271	33.6373	53.3852	14.777	0.647	2.2673	3.8854	10.4701	14.568
DM_022	Sus domesticus	Sus scrofa domesticus (synonym)	GCA_017957985.1	11024816	10841572	166248	85140	81105	0.779191	51.5975	23.2974	45.4122	8.8048	0.5406	2.6621	7.9259	3.2237	31.4308
DM_003	Sus scrofa	Sus scrofa	GCF_000003025.6	3723673	7320896	116740	54256	4114	0.735659	60.5293	51.0454	44.006	7.0705	0.2088	3.1824	3.3737	0.6058	41.5528
DM_004	Sus scrofa	Sus scrofa	GCF_000003025.6	4441689	8815798	58168	24308	4776	0.274974	58.7615	42.6947	38.6742	6.3131	0.3326	2.4764	3.1906	1.6664	47.3467
DM_006	Sus scrofa	Sus scrofa	GCF_000003025.6	2819228	5582492	47118	16172	7387	0.288855	53.1258	33.8213	35.2807	9.5736	0.5608	1.8206	5.0574	4.2362	43.4707
DM_007	Sus scrofa	Sus scrofa	GCF_000003025.6	4943612	9675096	153018	59759	16750	0.613866	56.3037	38.4103	24.8037	9.8006	0.5475	1.6306	4.083	4.7831	54.3515
DM_010	Sus scrofa	Sus scrofa	GCF_000003025.6	12487823	24637862	217188	77511	31083	0.313615	60.5963	35.8948	28.0825	5.8517	0.4056	1.363	3.2287	2.0264	59.0421
DM_011	Sus scrofa	Sus scrofa	GCF_000003025.6	2258376	4439740	74058	33026	4003	0.73838	47.9924	40.9499	38.9458	7.3612	0.4861	1.3891	4.4292	4.2507	43.1379
DM_012	Sus scrofa	Sus scrofa	GCF_000003025.6	11370956	21912104	768286	325886	58253	1.46545	57.7739	52.1598	27.492	7.9476	0.389	1.3849	3.0673	3.2232	56.496
MV_099	Sus scrofa	Sus scrofa	GCF_000003025.6	8163638	13250236	2997182	1479938	18653	10.047	53.54	50.8707	47.8358	10.97	0.2748	2.1574	3.4609	1.2044	34.0967
MV_100	Sus scrofa	Sus scrofa	GCF_000003025.6	13228652	25499828	923870	331035	130898	1.28155	47.8664	33.653	60.5427	7.1223	0.1527	1.4432	1.6568	0.984	28.0983
MV_102	Sus scrofa	Sus scrofa	GCF_000003025.6	465893	907376	18108	4765	4289	0.522397	39.3453	23.5706	32.6493	7.6174	0.3478	0.3942	1.1478	6.5391	51.3043
MV_103	Sus scrofa	Sus scrofa	GCF_000003025.6	3311612	6442188	174882	67013	20428	1.02951	45.2042	34.7263	43.7861	8.6403	0.2597	2.4196	4.286	1.9339	38.6743
MV_201	Sus scrofa	Sus scrofa	GCF_000003025.6	3224625	5524992	899012	418631	30875	7.04336	42.3319	42.0915	59.0776	4.9816	0.3842	1.8476	3.3303	3.8684	26.5102
MV_202	Sus scrofa	Sus scrofa	GCF_000003025.6	10857657	21161492	506416	149784	103424	0.702839	49.6682	31.6639	35.0525	11.1099	0.3311	0.9727	5.2987	6.6809	40.5542
MV_203	Sus scrofa	Sus scrofa	GCF_000003025.6	2309580	4120976	484050	231121	10904	5.31057	56.861	55.7964	40.212	22.7515	0.4407	1.1577	4.1883	5.9973	25.2526
MV_204	Sus scrofa	Sus scrofa	GCF_000003025.6	1175915	2269526	80324	31583	8579	1.37251	45.0914	35.2852	37.9371	14.0103	0.4237	0.9469	4.82	4.0422	37.8198
MV_206	Sus scrofa	Sus scrofa	GCF_000003025.6	3589449	7020352	114666	55207	2126	0.780249	69.981	62.0712	29.5461	11.037	0.6861	0.8992	5.4296	5.8536	46.5484
MV_207	Sus scrofa	Sus scrofa	GCF_000003025.6	2424838	4464220	375956	181684	6294	3.91063	53.925	56.3606	45.2925	13.4357	0.5362	1.6404	4.4055	4.4777	30.212
MV_208	Sus scrofa	Sus scrofa	GCF_000003025.6	9585321	18909924	222560	62745	48535	0.330713	51.4977	27.0327	56.3022	4.918	0.2076	1.0629	1.9681	1.3022	34.2391
MV_209	Sus scrofa	Sus scrofa	GCF_000003025.6	5306569	10488836	99494	36521	13226	0.346981	60.6406	39.6084	41.4587	8.6146	0.398	1.7726	3.9906	1.9156	41.8498
MV_210	Sus scrofa	Sus scrofa	GCF_000003025.6	7592269	6434627	1133825	1110502	23322	14.7181	61.8118	57.223	48.9405	10.1783	0.6106	1.2125	6.567	4.768	27.7231
MV_211	Sus scrofa	Sus scrofa	GCF_000003025.6	7904051	14588054	1198098	580504	18544	3.82702	57.1856	50.938	61.4992	5.7325	0.2144	2.0203	2.1117	0.91	27.5119
MV_212	Sus scrofa	Sus scrofa	GCF_000003025.6	6090209	5940336	128198	106432	21766	1.76015	61.2307	50.9507	39.4646	10.1374	0.8467	2.0792	5.4269	4.5357	37.5094
MV_213	Sus scrofa	Sus scrofa	GCF_000003025.6	6198084	11746754	542686	191625	79718	1.60512	47.2813	33.6276	59.5904	8.0202	0.2506	1.6646	2.954	1.0773	26.443
MV_214	Sus scrofa	Sus scrofa	GCF_000003025.6	9686011	19030426	308224	76178	77934	0.3987	55.2696	24.7367	8.9013	37.1617	0.2873	0.6964	3.0239	9.1144	40.8149
MV_215	Sus scrofa	Sus scrofa	GCF_000003025.6	4138671	8017840	209346	83550	21123	1.0313	59.9577	46.2048	28.7126	12.0153	0.5773	1.6669	3.0445	3.9726	50.0108
MV_216	Sus scrofa	Sus scrofa	GCF_000003025.6	8831987	13854484	3707862	1796561	57370	11.4789	64.1134	61.3846	49.3497	9.3949	0.3382	0.7001	4.0372	6.4124	29.7675
RM_147	Syncerus caffer	Syncerus caffer	GCA_902825105.1	13264722	12871792	212448	151900	60547	1.16634	44.8196	34.1515	26.8382	11.0758	0.2865	1.2648	8.9085	4.2457	47.3806
RM_149	Syncerus caffer	Syncerus caffer	GCA_902825105.1	870112	836156	30627	22207	8420	2.58713	42.5088	35.7352	10.3078	41.7522	0.7735	0.0789	3.4886	24.3725	19.2265
RM_151	Syncerus caffer	Syncerus caffer	GCA_902825105.1	6080436	5868884	192105	130721	61383	2.17883	41.7065	32.6745	33.5569	19.6549	0.3441	1.916	3.723	2.9829	37.8221
RM_152	Syncerus caffer	Syncerus caffer	GCA_902825105.1	266514	255467	9439	4954	4485	1.9023	34.7882	23.6928	0	49.2308	0	0	0	14.359	36.4103
RM_153	Syncerus caffer	Syncerus caffer	GCA_902825105.1	1097147	1042953	48251	27619	20632	2.57984	35.0677	24.2875	36.8245	0.7799	0	0	1.0585	1.9499	59.3872
RM_155	Syncerus caffer	Syncerus caffer	GCA_902825105.1	4021345	3860213	143853	77553	66300	1.96947	39.1769	24.8602	36.1072	18.0081	0.6257	0.8304	10.3635	9.5046	24.5606
RM_156	Syncerus caffer	Syncerus caffer	GCA_902825105.1	10977034	10290914	668939	468769	200169	4.35672	43.9668	35.8719	22.5246	17.6385	0.6506	1.033	9.7661	17.515	30.8722

## Sheet: 4. decOM sources
Supplementary Table 4. Publically available metagenomic sequences used to construct the custom source matrix for decOM.
Run accession	Source environment	Project accession
ERR1474568	Human oral	PRJEB14383
ERR1474580	Human oral	PRJEB14383
ERR1474585	Human oral	PRJEB14383
ERR1474586	Human oral	PRJEB14383
ERR3307045	Human oral	PRJEB31185
ERR3307046	Human oral	PRJEB31185
ERR3307047	Human oral	PRJEB31185
ERR3307048	Human oral	PRJEB31185
ERR3307049	Human oral	PRJEB31185
ERR3307050	Human oral	PRJEB31185
ERR3307051	Human oral	PRJEB31185
ERR3307052	Human oral	PRJEB31185
ERR3307053	Human oral	PRJEB31185
ERR3307054	Human oral	PRJEB31185
ERR3579819	Human oral	PRJEB34569
ERR3579820	Human oral	PRJEB34569
ERR3579821	Human oral	PRJEB34569
ERR3579822	Human oral	PRJEB34569
ERR3579823	Human oral	PRJEB34569
ERR3579824	Human oral	PRJEB34569
ERR3579825	Human oral	PRJEB34569
ERR3579826	Human oral	PRJEB34569
SRR11176627	Human oral	PRJNA608555
SRR11176628	Human oral	PRJNA608555
SRR11176629	Human oral	PRJNA608555
SRR11176630	Human oral	PRJNA608555
SRR11176631	Human oral	PRJNA608555
SRR11176632	Human oral	PRJNA608555
SRR11176633	Human oral	PRJNA608555
SRR11176634	Human oral	PRJNA608555
SRR11176635	Human oral	PRJNA608555
SRR11176636	Human oral	PRJNA608555
SRR11176638	Human oral	PRJNA608555
SRR11176639	Human oral	PRJNA608555
SRR11176640	Human oral	PRJNA608555
SRR11176641	Human oral	PRJNA608555
SRR11176642	Human oral	PRJNA608555
SRR12136712	Human oral	PRJNA643812
SRR12136713	Human oral	PRJNA643812
SRR12462930	Human oral	PRJNA657275
SRR12462931	Human oral	PRJNA657275
SRR12462932	Human oral	PRJNA657275
SRR12462933	Human oral	PRJNA657275
SRR12462934	Human oral	PRJNA657275
SRR12462935	Human oral	PRJNA657275
SRR12462936	Human oral	PRJNA657275
SRR12462937	Human oral	PRJNA657275
SRR12462938	Human oral	PRJNA657275
SRR12462939	Human oral	PRJNA657275
SRR12462940	Human oral	PRJNA657275
SRR12462941	Human oral	PRJNA657275
SRR12462942	Human oral	PRJNA657275
SRR12462943	Human oral	PRJNA657275
SRR12462944	Human oral	PRJNA657275
SRR12462945	Human oral	PRJNA657275
SRR12462946	Human oral	PRJNA657275
SRR12462947	Human oral	PRJNA657275
SRR12557006	Human oral	PRJNA660212
SRR12557007	Human oral	PRJNA660212
SRR12557008	Human oral	PRJNA660212
SRR1518393	Human oral	PRJNA255439
SRR1518410	Human oral	PRJNA255439
SRR1518476	Human oral	PRJNA255439
SRR1518536	Human oral	PRJNA255439
SRR1518998	Human oral	PRJNA255439
SRR1519031	Human oral	PRJNA255439
SRR1519044	Human oral	PRJNA255439
SRR1519045	Human oral	PRJNA255439
SRR1519046	Human oral	PRJNA255439
SRR1519047	Human oral	PRJNA255439
SRR1519048	Human oral	PRJNA255439
SRR1519049	Human oral	PRJNA255439
SRR1519050	Human oral	PRJNA255439
SRR1519052	Human oral	PRJNA255439
SRR1519055	Human oral	PRJNA255439
SRR1519056	Human oral	PRJNA255439
SRR1519057	Human oral	PRJNA255439
SRR1783758	Human oral	PRJNA255922
SRR1794618	Human oral	PRJNA255922
SRR1795009	Human oral	PRJNA255922
SRR1795018	Human oral	PRJNA255922
SRR1952513	Human oral	PRJNA275349
SRR1952567	Human oral	PRJNA275349
SRR1952611	Human oral	PRJNA275349
SRR1952623	Human oral	PRJNA275349
SRR2229974	Human oral	PRJNA293758
SRR2229976	Human oral	PRJNA293758
SRR2240834	Human oral	PRJNA275349
SRR2240920	Human oral	PRJNA275349
SRR3586059	Human oral	PRJEB4953
SRR3586060	Human oral	PRJEB4953
SRR3586063	Human oral	PRJEB4953
SRR3586064	Human oral	PRJEB4953
SRR5297130	Human oral	PRJNA377320
SRR5297131	Human oral	PRJNA377320
SRR5297132	Human oral	PRJNA377320
SRR5297133	Human oral	PRJNA377320
SRR5892193	Human oral	PRJNA396840
SRR5892198	Human oral	PRJNA396840
SRR5892210	Human oral	PRJNA396840
SRR5892215	Human oral	PRJNA396840
SRR6877282	Human oral	PRJNA445215
SRR6877284	Human oral	PRJNA445215
SRR6877286	Human oral	PRJNA445215
SRR6877288	Human oral	PRJNA445215
SRR6877290	Human oral	PRJNA445215
SRR6877292	Human oral	PRJNA445215
SRR6877294	Human oral	PRJNA445215
SRR6877296	Human oral	PRJNA445215
SRR6877300	Human oral	PRJNA445215
SRR6877303	Human oral	PRJNA445215
SRR6877304	Human oral	PRJNA445215
SRR6877305	Human oral	PRJNA445215
SRR6877308	Human oral	PRJNA445215
SRR6877310	Human oral	PRJNA445215
SRR6877312	Human oral	PRJNA445215
SRR6877313	Human oral	PRJNA445215
SRR6877316	Human oral	PRJNA445215
SRR6877318	Human oral	PRJNA445215
SRR6877320	Human oral	PRJNA445215
SRR6877322	Human oral	PRJNA445215
SRR6877323	Human oral	PRJNA445215
SRR6877324	Human oral	PRJNA445215
SRR6877326	Human oral	PRJNA445215
SRR6877328	Human oral	PRJNA445215
SRR6877330	Human oral	PRJNA445215
SRR6877332	Human oral	PRJNA445215
SRR6877334	Human oral	PRJNA445215
SRR6877336	Human oral	PRJNA445215
SRR6877338	Human oral	PRJNA445215
SRR6877339	Human oral	PRJNA445215
SRR6877340	Human oral	PRJNA445215
SRR6877342	Human oral	PRJNA445215
SRR6877344	Human oral	PRJNA445215
SRR6877346	Human oral	PRJNA445215
SRR6877348	Human oral	PRJNA445215
SRR6877350	Human oral	PRJNA445215
SRR6877352	Human oral	PRJNA445215
SRR6877354	Human oral	PRJNA445215
SRR6877356	Human oral	PRJNA445215
SRR6877358	Human oral	PRJNA445215
SRR6877361	Human oral	PRJNA445215
SRR6877363	Human oral	PRJNA445215
SRR6877365	Human oral	PRJNA445215
SRR6877367	Human oral	PRJNA445215
SRR6877369	Human oral	PRJNA445215
SRR6877370	Human oral	PRJNA445215
SRR6877372	Human oral	PRJNA445215
SRR6877374	Human oral	PRJNA445215
SRR6877376	Human oral	PRJNA445215
SRR6877378	Human oral	PRJNA445215
SRR6877382	Human oral	PRJNA445215
SRR6877384	Human oral	PRJNA445215
SRR6877386	Human oral	PRJNA445215
SRR6877388	Human oral	PRJNA445215
SRR6877390	Human oral	PRJNA445215
SRR6877392	Human oral	PRJNA445215
SRR6877393	Human oral	PRJNA445215
SRR6877395	Human oral	PRJNA445215
SRR6877397	Human oral	PRJNA445215
SRR6877399	Human oral	PRJNA445215
SRR6877401	Human oral	PRJNA445215
SRR6877403	Human oral	PRJNA445215
SRR7448290	Human oral	PRJNA478018
SRR7448291	Human oral	PRJNA478018
SRR7448292	Human oral	PRJNA478018
SRR7448294	Human oral	PRJNA478018
SRR7448312	Human oral	PRJNA478018
SRR957738	Human oral	PRJNA216965
SRR957739	Human oral	PRJNA216965
SRR957740	Human oral	PRJNA216965
SRR957741	Human oral	PRJNA216965
SRR957742	Human oral	PRJNA216965
SRR957743	Human oral	PRJNA216965
SRR957744	Human oral	PRJNA216965
SRR957745	Human oral	PRJNA216965
SRR957746	Human oral	PRJNA216965
SRR23080748	Marine mammal oral	PRJNA174530
SRR23081133	Marine mammal oral	PRJNA174530
SRR23081134	Marine mammal oral	PRJNA174530
SRR23081135	Marine mammal oral	PRJNA174530
SRR23081141	Marine mammal oral	PRJNA174530
SRR23081143	Marine mammal oral	PRJNA174530
SRR23081146	Marine mammal oral	PRJNA174530
SRR23081155	Marine mammal oral	PRJNA174530
SRR23081152	Marine mammal oral	PRJNA174530
SRR23081158	Marine mammal oral	PRJNA174530
SRR23081162	Marine mammal oral	PRJNA174530
SRR23081163	Marine mammal oral	PRJNA174530
SRR23081168	Marine mammal oral	PRJNA174530
SRR23081170	Marine mammal oral	PRJNA174530
SRR23081172	Marine mammal oral	PRJNA174530
SRR23081175	Marine mammal oral	PRJNA174530
SRR23081174	Marine mammal oral	PRJNA174530
SRR23081176	Marine mammal oral	PRJNA174530
SRR23081177	Marine mammal oral	PRJNA174530
SRR23081180	Marine mammal oral	PRJNA174530
SRR23081184	Marine mammal oral	PRJNA174530
SRR6011892	Marine mammal oral	PRJNA174530
SRR23081132	Marine mammal oral	PRJNA174530
SRR23081136	Marine mammal oral	PRJNA174530
SRR23081138	Marine mammal oral	PRJNA174530
SRR23081140	Marine mammal oral	PRJNA174530
SRR23081144	Marine mammal oral	PRJNA174530
SRR23081145	Marine mammal oral	PRJNA174530
SRR23081147	Marine mammal oral	PRJNA174530
SRR23081149	Marine mammal oral	PRJNA174530
SRR23081150	Marine mammal oral	PRJNA174530
SRR23081151	Marine mammal oral	PRJNA174530
SRR23081153	Marine mammal oral	PRJNA174530
SRR23081154	Marine mammal oral	PRJNA174530
SRR23081156	Marine mammal oral	PRJNA174530
SRR23081157	Marine mammal oral	PRJNA174530
SRR23081159	Marine mammal oral	PRJNA174530
SRR23081164	Marine mammal oral	PRJNA174530
SRR23081167	Marine mammal oral	PRJNA174530
SRR23081173	Marine mammal oral	PRJNA174530
SRR23081131	Marine mammal oral	PRJNA174530
SRR23081137	Marine mammal oral	PRJNA174530
SRR23081139	Marine mammal oral	PRJNA174530
SRR23081142	Marine mammal oral	PRJNA174530
SRR23081148	Marine mammal oral	PRJNA174530
SRR23081160	Marine mammal oral	PRJNA174530
SRR23081161	Marine mammal oral	PRJNA174530
SRR23081165	Marine mammal oral	PRJNA174530
SRR23081166	Marine mammal oral	PRJNA174530
SRR23081169	Marine mammal oral	PRJNA174530
SRR6011893	Marine mammal oral	PRJNA174530
SRR6129790	Marine mammal oral	PRJNA412531
ERR4172834	Terrestrial mammal oral	PRJEB33363
ERR4172838	Terrestrial mammal oral	PRJEB33363
ERR4172839	Terrestrial mammal oral	PRJEB33363
ERR4172841	Terrestrial mammal oral	PRJEB33363
ERR4172855	Terrestrial mammal oral	PRJEB33363
ERR4172860	Terrestrial mammal oral	PRJEB33363
ERR6093854	Terrestrial mammal oral	PRJEB42014
ERR6093855	Terrestrial mammal oral	PRJEB42014
ERR6093856	Terrestrial mammal oral	PRJEB42014
ERR6093857	Terrestrial mammal oral	PRJEB42014
ERR6093858	Terrestrial mammal oral	PRJEB42014
ERR6093859	Terrestrial mammal oral	PRJEB42014
ERR6093860	Terrestrial mammal oral	PRJEB42014
ERR6093861	Terrestrial mammal oral	PRJEB42014
ERR6093862	Terrestrial mammal oral	PRJEB42014
ERR6093863	Terrestrial mammal oral	PRJEB42014
ERR6093864	Terrestrial mammal oral	PRJEB42014
ERR6093865	Terrestrial mammal oral	PRJEB42014
ERR6093866	Terrestrial mammal oral	PRJEB42014
ERR6093867	Terrestrial mammal oral	PRJEB42014
ERR6093868	Terrestrial mammal oral	PRJEB42014
ERR6093869	Terrestrial mammal oral	PRJEB42014
ERR6093870	Terrestrial mammal oral	PRJEB42014
ERR6093871	Terrestrial mammal oral	PRJEB42014
ERR6093872	Terrestrial mammal oral	PRJEB42014
ERR6093874	Terrestrial mammal oral	PRJEB42014
ERR6093875	Terrestrial mammal oral	PRJEB42014
ERR6093876	Terrestrial mammal oral	PRJEB42014
ERR6093877	Terrestrial mammal oral	PRJEB42014
ERR6093878	Terrestrial mammal oral	PRJEB42014
ERR6093879	Terrestrial mammal oral	PRJEB42014
ERR6093880	Terrestrial mammal oral	PRJEB42014
ERR6093881	Terrestrial mammal oral	PRJEB42014
ERR6093882	Terrestrial mammal oral	PRJEB42014
ERR6093883	Terrestrial mammal oral	PRJEB42014
ERR6093885	Terrestrial mammal oral	PRJEB42014
ERR6093886	Terrestrial mammal oral	PRJEB42014
ERR6093887	Terrestrial mammal oral	PRJEB42014
ERR6093888	Terrestrial mammal oral	PRJEB42014
ERR6093889	Terrestrial mammal oral	PRJEB42014
ERR6093890	Terrestrial mammal oral	PRJEB42014
ERR6093891	Terrestrial mammal oral	PRJEB42014
ERR6093892	Terrestrial mammal oral	PRJEB45356
ERR6093893	Terrestrial mammal oral	PRJEB42014
ERR6093894	Terrestrial mammal oral	PRJEB42014
ERR6093896	Terrestrial mammal oral	PRJEB42014
ERR6093897	Terrestrial mammal oral	PRJEB42014
ERR6093899	Terrestrial mammal oral	PRJEB42014
ERR6093900	Terrestrial mammal oral	PRJEB42014
SRR094427	Rumen	PRJNA60251
SRR094403	Rumen	PRJNA60251
SRR094419	Rumen	PRJNA60251
SRR094424	Rumen	PRJNA60251
SRR094428	Rumen	PRJNA60251
SRR094429	Rumen	PRJNA60251
SRR094926	Rumen	PRJNA60251
SRR094166	Rumen	PRJNA60251
SRR094405	Rumen	PRJNA60251
SRR094415	Rumen	PRJNA60251
SRR094416	Rumen	PRJNA60251
SRR094417	Rumen	PRJNA60251
SRR094437	Rumen	PRJNA60251
SRR094418	Rumen	PRJNA60251
SRR2085797	Rumen	PRJNA202380
SRR2085798	Rumen	PRJNA202380
SRR2085802	Rumen	PRJNA202380
SRR2085807	Rumen	PRJNA202380
SRR2085809	Rumen	PRJNA202380
SRR2085815	Rumen	PRJNA202380
SRR2085822	Rumen	PRJNA202380
SRR2085825	Rumen	PRJNA202380
SRR2085826	Rumen	PRJNA202380
SRR2085799	Rumen	PRJNA202380
SRR2085801	Rumen	PRJNA202380
SRR2085805	Rumen	PRJNA202380
SRR2085808	Rumen	PRJNA202380
SRR2085810	Rumen	PRJNA202380
SRR2085811	Rumen	PRJNA202380
SRR2085818	Rumen	PRJNA202380
SRR2085821	Rumen	PRJNA202380
SRR2085823	Rumen	PRJNA202380
SRR2085824	Rumen	PRJNA202380
SRR2085827	Rumen	PRJNA202380
ERR1278103	Rumen	PRJEB12797
ERR1278104	Rumen	PRJEB12797
ERR1278072	Rumen	PRJEB12797
ERR1278074	Rumen	PRJEB12797
ERR1278073	Rumen	PRJEB12797
ERR1278105	Rumen	PRJEB12797
ERR1883418	Sediment/Soil	PRJEB18629
ERR1883419	Sediment/Soil	PRJEB18629
ERR1883420	Sediment/Soil	PRJEB18629
ERR1883421	Sediment/Soil	PRJEB18629
ERR1883422	Sediment/Soil	PRJEB18629
ERR1883423	Sediment/Soil	PRJEB18629
ERR1883424	Sediment/Soil	PRJEB18629
ERR1883430	Sediment/Soil	PRJEB18629
ERR1883436	Sediment/Soil	PRJEB18629
ERR1883438	Sediment/Soil	PRJEB18629
ERR2004605	Sediment/Soil	PRJEB21269
ERR2004609	Sediment/Soil	PRJEB21269
ERR2004615	Sediment/Soil	PRJEB21269
ERR671910	Sediment/Soil	PRJEB7626
ERR671911	Sediment/Soil	PRJEB7626
ERR671912	Sediment/Soil	PRJEB7626
ERR671913	Sediment/Soil	PRJEB7626
ERR671914	Sediment/Soil	PRJEB7626
ERR671915	Sediment/Soil	PRJEB7626
ERR671916	Sediment/Soil	PRJEB7626
ERR671917	Sediment/Soil	PRJEB7626
ERR671918	Sediment/Soil	PRJEB7626
ERR671919	Sediment/Soil	PRJEB7626
ERR671920	Sediment/Soil	PRJEB7626
ERR671921	Sediment/Soil	PRJEB7626
ERR671922	Sediment/Soil	PRJEB7626
ERR671923	Sediment/Soil	PRJEB7626
ERR671924	Sediment/Soil	PRJEB7626
ERR671925	Sediment/Soil	PRJEB7626
ERR671926	Sediment/Soil	PRJEB7626
ERR671927	Sediment/Soil	PRJEB7626
ERR671928	Sediment/Soil	PRJEB7626
ERR671929	Sediment/Soil	PRJEB7626
ERR671930	Sediment/Soil	PRJEB7626
ERR671931	Sediment/Soil	PRJEB7626
ERR671932	Sediment/Soil	PRJEB7626
ERR671933	Sediment/Soil	PRJEB7626
ERR671934	Sediment/Soil	PRJEB7626
ERR671935	Sediment/Soil	PRJEB7626
ERR671936	Sediment/Soil	PRJEB7626
ERR671937	Sediment/Soil	PRJEB7626
ERR671938	Sediment/Soil	PRJEB7626
ERR671939	Sediment/Soil	PRJEB7626
ERR687883	Sediment/Soil	PRJEB7626
ERR687884	Sediment/Soil	PRJEB7626
ERR687885	Sediment/Soil	PRJEB7626
ERR687886	Sediment/Soil	PRJEB7626
ERR687887	Sediment/Soil	PRJEB7626
ERR687888	Sediment/Soil	PRJEB7626
ERR687889	Sediment/Soil	PRJEB7626
ERR687890	Sediment/Soil	PRJEB7626
ERR687891	Sediment/Soil	PRJEB7626
ERR687892	Sediment/Soil	PRJEB7626
ERR687893	Sediment/Soil	PRJEB7626
ERR687894	Sediment/Soil	PRJEB7626
ERR687895	Sediment/Soil	PRJEB7626
ERR687896	Sediment/Soil	PRJEB7626
ERR687897	Sediment/Soil	PRJEB7626
ERR687898	Sediment/Soil	PRJEB7626
SRR1157607	Sediment/Soil	PRJNA221719
SRR1157609	Sediment/Soil	PRJNA221719
SRR988077	Sediment/Soil	PRJNA219368
SRR988078	Sediment/Soil	PRJNA219368
SRR988079	Sediment/Soil	PRJNA219368
SRR988082	Sediment/Soil	PRJNA219368
SRR988083	Sediment/Soil	PRJNA219368
SRR988085	Sediment/Soil	PRJNA219368
SRR988086	Sediment/Soil	PRJNA219368
SRR988087	Sediment/Soil	PRJNA219368
SRR988088	Sediment/Soil	PRJNA219368
SRR988089	Sediment/Soil	PRJNA219368
SRR988090	Sediment/Soil	PRJNA219368
SRR988091	Sediment/Soil	PRJNA219368
SRR988092	Sediment/Soil	PRJNA219368
SRR988093	Sediment/Soil	PRJNA219368
SRR988094	Sediment/Soil	PRJNA219368
SRR988095	Sediment/Soil	PRJNA219368
SRR988096	Sediment/Soil	PRJNA219368
SRR988097	Sediment/Soil	PRJNA219368
ERR450705	Skin	PRJEB5758
ERR450719	Skin	PRJEB5758
ERR450774	Skin	PRJEB5758
ERR450847	Skin	PRJEB5758
ERR450858	Skin	PRJEB5758
ERR450859	Skin	PRJEB5758
ERR450893	Skin	PRJEB5758
ERR450898	Skin	PRJEB5758
ERR450906	Skin	PRJEB5758
ERR450946	Skin	PRJEB5758
ERR450958	Skin	PRJEB5758
ERR450967	Skin	PRJEB5758
ERR451076	Skin	PRJEB5758
ERR451083	Skin	PRJEB5758
ERR451153	Skin	PRJEB5758
ERR451187	Skin	PRJEB5758
ERR451202	Skin	PRJEB5758
ERR451220	Skin	PRJEB5758
ERR451258	Skin	PRJEB5758
ERR451384	Skin	PRJEB5758
ERR451393	Skin	PRJEB5758
ERR451424	Skin	PRJEB5758
ERR451456	Skin	PRJEB5758
ERR451468	Skin	PRJEB5758
ERR451472	Skin	PRJEB5758
ERR451520	Skin	PRJEB5758
ERR451524	Skin	PRJEB5758
ERR451536	Skin	PRJEB5758
SRR1620017	Skin	PRJNA46333
SRR1631060	Skin	PRJNA46333
SRR1631061	Skin	PRJNA46333
SRR1631063	Skin	PRJNA46333
SRR1631064	Skin	PRJNA46333
SRR1633008	Skin	PRJNA46333
SRR1923770	Skin	PRJNA278873
SRR1923771	Skin	PRJNA278873
SRR1923773	Skin	PRJNA278873
SRR1950687	Skin	PRJNA277905
SRR1950688	Skin	PRJNA277905
SRR1950689	Skin	PRJNA277905
SRR1950694	Skin	PRJNA277905
SRR1950695	Skin	PRJNA277905
SRR1950701	Skin	PRJNA277905
SRR1950711	Skin	PRJNA277905
SRR1950716	Skin	PRJNA277905
SRR1950717	Skin	PRJNA277905
SRR1950724	Skin	PRJNA277905
SRR1950729	Skin	PRJNA277905
SRR1950730	Skin	PRJNA277905
SRR1950731	Skin	PRJNA277905
SRR1950736	Skin	PRJNA277905
SRR1950744	Skin	PRJNA277905
SRR1950747	Skin	PRJNA277905
SRR1950748	Skin	PRJNA277905
SRR1950749	Skin	PRJNA277905
SRR1950758	Skin	PRJNA277905
SRR1950762	Skin	PRJNA277905
SRR1950768	Skin	PRJNA277905
SRR1950769	Skin	PRJNA277905
SRR1950776	Skin	PRJNA277905
SRR1950777	Skin	PRJNA277905
SRR2096701	Skin	PRJNA46333
SRR2096702	Skin	PRJNA46333
SRR2096703	Skin	PRJNA46333
SRR2096704	Skin	PRJNA46333
SRR2096705	Skin	PRJNA46333
SRR2096706	Skin	PRJNA46333
SRR2096707	Skin	PRJNA46333
SRR2096708	Skin	PRJNA46333
SRR2096709	Skin	PRJNA46333
SRR2096710	Skin	PRJNA46333
SRR3184100	Skin	PRJNA46333
SRR3184876	Skin	PRJNA46333
SRR3189411	Skin	PRJNA46333
SRR3189416	Skin	PRJNA46333
SRR3189418	Skin	PRJNA46333
SRR3644405	Skin	PRJNA46333
SRR7687997	Skin	PRJNA471898
SRR7992620	Skin	PRJNA471898
SRR7992621	Skin	PRJNA471898
SRR7992810	Skin	PRJNA471898

## Sheet: 5. Machine learning algorithms
Supplementary Table 5. Hyperparameter space tested for tuning different machine learning algorithms, the values chosen from this hyperparameter space and the scores of the resulting models when tested against the train and test datasets.
Learner	Hyperparameter	Hyperparameter space	Selected value	Prediction score on train data (logloss)	Prediction score on test data (logloss)
featureless	no tuning		-	0.479166	0.577525
kknn (k-Nearest Neighbors)	k	[1, 30]	30	0.316387	0.407013
	distance	[0, 5]	2.31462
	kernel	("rectangular", "triangular", "epanechnikov")	"triangular"
nnet (Single Layer Neural Network)	size	[1, 20]	10	0.385053	0.450316
	decay	[-10, 10]	0.306974
	maxit	[100, 1000]	980
ranger (Random Forest)	num.trees	[100, 1000]	985	0.302872	0.426822
	mtry	[1, 6]	3
	min.node.size	[5, 30]	20
	sample.fraction	[0.5, 1]	0.88642
	splitrule	("gini", "extratrees", "hellinger")	"extratrees"
	max.depth	[4, 25]	18
rpart (Classification Tree)	cp	[0.001, 0.1]	0.0087494	0.423714	0.545045
	minbucket	[5, 30]	19
	maxdepth	[1, 30]	15
*maximum value has to be the number of features (predictors)

## Sheet: 6. Linear model results
Supplemetary Table 6. Weighted mixed model results for fixed effects. We modeled the outcome of each protocol step (DNA extraction, barcoding, indexing) as well as the entire protocol as a function of host diet (scaled PC1, scaled PC2) and extract pigmentation. The same models were re-run for a subset of samples with known specimen age. All predictors were included as interactions with input (e.g…
	Estimate	Std error	p-value	VIF	Estimate	Std error	p-value	VIF
Model 1	DNA extaction (514 samples)				DNA extraction including sample age (495 samples)
Intercept	0.007766	0.016928	0.6466		0.98563	0.02034	0.98563
Sample weight (g)	23.383	2.99208	6.69e-11	1.15246	32.04	4.167	4.04e-12	2.5877
Sample weight (g):PC1 (scaled)	9.15278	3.31928	0.00764	1.08477	8.259	3.165	0.01164	1.11788
Sample weight (g):PC2 (scaled)	2.26552	2.19649	0.31037	1.00039	1.836	1.983	0.36291	1.00331
Sample weight (g):Pigmented extract	-2.22249	2.4508	0.36496	1.10373	-0.04263	2.258	0.98495	1.11416
Sample weight (g):Sample age (years x100)					-9.166	3.074	0.00311	2.55526
Model 2	Barcoding (497 samples)				Barcoding including sample age (479 samples)
Intercept	0.37441	0.05225	2.92e-12		0.39594	0.05283	3.44e-13
DNA input (μg)	2.80882	0.77458	0.000788	1.02925	3.56935	1.01165	0.000711	1.7286
DNA input (μg):PC1 (scaled)	0.71985	0.69818	0.310322	1.01023	0.53986	0.70568	0.449893	1.03711
DNA input (μg):PC2 (scaled)	1.1957	0.6085	0.059655	1.00155	1.24067	0.61458	0.053924	1.00322
DNA input (μg):Pigmented extract	-2.25188	0.77301	0.003745	1.03983	-2.71592	0.75637	0.000366	1.07503
DNA input (μg):Sample age (years x100)					-1.06719	0.80564	0.18603	1.80603
Model 3	Indexing (472 samples)				Indexing including sample age (455 samples)
Intercept	15.9795	2.05977	5.82e-14		15.1325	2.12663	4.6e-12
Expected copy number (10^10)	1.49846	0.370649	0.00159	1.0139	1.07563	0.4287	0.02115	1.29507
Expected copy number (10^10):PC1 (scaled)	-0.160733	0.162856	0.34855	1.00774	-0.09762	0.16911	0.57733	1.03441
Expected copy number (10^10):PC2 (scaled)	0.004304	0.155865	0.97844	1.0051	-0.03201	0.15907	0.84417	1.00658
Expected copy number (10^10):Pigmented extract	-0.667133	0.212709	0.0019	1.01928	-0.587	0.21059	0.00582	1.03422
Expected copy number (10^10):Sample age (years x100)					0.4816	0.25846	0.06363	1.33405
Model 4	Entire protocol (472 samples)				Entire protocol including sample age (455 samples)
Intercept	22.8938	6.0489	0.000174		22.6207	6.0636	0.000216
Sample weight (mg)	1.4967	0.4959	0.003486	1.13976	2.1834	0.6051	0.000449	1.81737
Sample weight (mg):PC1 (scaled)	0.7649	0.4902	0.127378	1.08886	0.6232	0.4683	0.19188	1.11017
Sample weight (mg):PC2 (scaled)	0.2967	0.3313	0.380576	1.00078	0.1728	0.3113	0.585302	1.00278
Sample weight (mg):Pigmented extract	-0.913	0.2805	0.001218	1.07636	-0.9644	0.2728	0.00045	1.09135
Sample weight (mg):Age (years x100)					-0.8479	0.3665	0.021173	1.75639

## Sheet: 7. Machine learning predictions
Supplementary Table 7. Indexing success probability predictions calculated for hypothetical samples belonging to different host types and across a range of DNA input values (0-0.5 μl), alongside the calculated success rates from real samples in our dataset displaying similar characteristics.
Hypothetical samples							Real samples
DNA input (μg)	Pigmented extract	Host order	Diet category	PC1 scaled	PC2 scaled	Predicted success probability (%)	DNA input (ng) binned	Samples in bin	Successes in bin	Calculated success rate (%)
0	TRUE	Artiodactyla	Herbivore	-0.5	-1	53.1017	[0, 0.025)	4	1	25
0.05	TRUE	Artiodactyla	Herbivore	-0.5	-1	54.0363	[0.025, 0.075)	16	8	50
0.1	TRUE	Artiodactyla	Herbivore	-0.5	-1	54.7789	[0.075, 0.125)	9	6	66.7
0.15	TRUE	Artiodactyla	Herbivore	-0.5	-1	56.031	[0.125, 0.175)	6	4	66.7
0.2	TRUE	Artiodactyla	Herbivore	-0.5	-1	56.2063	[0.175, 0.225)	6	4	66.7
0.25	TRUE	Artiodactyla	Herbivore	-0.5	-1	53.6795	[0.225, 0.275)	1	0	0
0.3	TRUE	Artiodactyla	Herbivore	-0.5	-1	48.6285	[0.275, 0.325)	1	0	0
0.35	TRUE	Artiodactyla	Herbivore	-0.5	-1	44.9446	[0.325, 0.375)	1	0	0
0.4	TRUE	Artiodactyla	Herbivore	-0.5	-1	43.5189	[0.375, 0.425)	NA	NA	NA
0.45	TRUE	Artiodactyla	Herbivore	-0.5	-1	42.2737	[0.425, 0.475)	1	0	0
0.5	TRUE	Artiodactyla	Herbivore	-0.5	-1	42.162	[0.475, 0.525)	NA	NA	NA
0	TRUE	Primates	Frugivore	-0.5	1	47.2625	[0, 0.025)	NA	NA	NA
0.05	TRUE	Primates	Frugivore	-0.5	1	47.6976	[0.025, 0.075)	3	1	33.3
0.1	TRUE	Primates	Frugivore	-0.5	1	49.2795	[0.075, 0.125)	2	1	50
0.15	TRUE	Primates	Frugivore	-0.5	1	50.548	[0.125, 0.175)	1	0	0
0.2	TRUE	Primates	Frugivore	-0.5	1	51.2007	[0.175, 0.225)	2	1	50
0.25	TRUE	Primates	Frugivore	-0.5	1	50.8304	[0.225, 0.275)	1	1	100
0.3	TRUE	Primates	Frugivore	-0.5	1	47.8425	[0.275, 0.325)	NA	NA	NA
0.35	TRUE	Primates	Frugivore	-0.5	1	45.6568	[0.325, 0.375)	NA	NA	NA
0.4	TRUE	Primates	Frugivore	-0.5	1	44.4793	[0.375, 0.425)	NA	NA	NA
0.45	TRUE	Primates	Frugivore	-0.5	1	43.3122	[0.425, 0.475)	NA	NA	NA
0.5	TRUE	Primates	Frugivore	-0.5	1	42.9802	[0.475, 0.525)	NA	NA	NA
0	FALSE	Artiodactyla	Herbivore	-0.5	-1	60.5272	[0, 0.025)	16	14	87.5
0.05	FALSE	Artiodactyla	Herbivore	-0.5	-1	61.1536	[0.025, 0.075)	23	17	73.9
0.1	FALSE	Artiodactyla	Herbivore	-0.5	-1	61.458	[0.075, 0.125)	15	13	86.7
0.15	FALSE	Artiodactyla	Herbivore	-0.5	-1	61.4109	[0.125, 0.175)	11	7	63.6
0.2	FALSE	Artiodactyla	Herbivore	-0.5	-1	63.4071	[0.175, 0.225)	7	5	71.4
0.25	FALSE	Artiodactyla	Herbivore	-0.5	-1	64.2699	[0.225, 0.275)	9	6	66.7
0.3	FALSE	Artiodactyla	Herbivore	-0.5	-1	64.8751	[0.275, 0.325)	8	6	75
0.35	FALSE	Artiodactyla	Herbivore	-0.5	-1	66.1702	[0.325, 0.375)	4	2	50
0.4	FALSE	Artiodactyla	Herbivore	-0.5	-1	67.4978	[0.375, 0.425)	4	4	100
0.45	FALSE	Artiodactyla	Herbivore	-0.5	-1	68.1942	[0.425, 0.475)	4	2	50
0.5	FALSE	Artiodactyla	Herbivore	-0.5	-1	69.2713	[0.475, 0.525)	NA	NA	NA
0	FALSE	Primates	Frugivore	-0.5	1	78.7521	[0, 0.025)	2	2	100
0.05	FALSE	Primates	Frugivore	-0.5	1	79.2513	[0.025, 0.075)	19	18	94.7
0.1	FALSE	Primates	Frugivore	-0.5	1	79.0746	[0.075, 0.125)	5	5	100
0.15	FALSE	Primates	Frugivore	-0.5	1	78.7765	[0.125, 0.175)	4	3	75
0.2	FALSE	Primates	Frugivore	-0.5	1	79.3733	[0.175, 0.225)	6	6	100
0.25	FALSE	Primates	Frugivore	-0.5	1	80.1822	[0.225, 0.275)	3	3	100
0.3	FALSE	Primates	Frugivore	-0.5	1	80.6252	[0.275, 0.325)	2	2	100
0.35	FALSE	Primates	Frugivore	-0.5	1	81.1829	[0.325, 0.375)	NA	NA	NA
0.4	FALSE	Primates	Frugivore	-0.5	1	81.9298	[0.375, 0.425)	NA	NA	NA
0.45	FALSE	Primates	Frugivore	-0.5	1	81.9428	[0.425, 0.475)	NA	NA	NA
0.5	FALSE	Primates	Frugivore	-0.5	1	82.1708	[0.475, 0.525)	NA	NA	NA
0	FALSE	Carnivora	Animalivore	2.5	0	93.5358	[0, 0.025)	9	9	100
0.05	FALSE	Carnivora	Animalivore	2.5	0	93.8547	[0.025, 0.075)	10	10	100
0.1	FALSE	Carnivora	Animalivore	2.5	0	93.8674	[0.075, 0.125)	5	5	100
0.15	FALSE	Carnivora	Animalivore	2.5	0	93.6744	[0.125, 0.175)	4	4	100
0.2	FALSE	Carnivora	Animalivore	2.5	0	93.7322	[0.175, 0.225)	7	7	100
0.25	FALSE	Carnivora	Animalivore	2.5	0	93.9805	[0.225, 0.275)	2	2	100
0.3	FALSE	Carnivora	Animalivore	2.5	0	93.7745	[0.275, 0.325)	1	1	100
0.35	FALSE	Carnivora	Animalivore	2.5	0	94.0379	[0.325, 0.375)	2	2	100
0.4	FALSE	Carnivora	Animalivore	2.5	0	94.2495	[0.375, 0.425)	3	3	100
0.45	FALSE	Carnivora	Animalivore	2.5	0	94.54	[0.425, 0.475)	3	3	100
0.5	FALSE	Carnivora	Animalivore	2.5	0	94.5096	[0.475, 0.525)	2	2	100

## Sheet: 8. Host proportion tests
Supplementary Table 8. Results of generalised linear hypothesis testing based on logistic regression with host and total reads as the response variables and order as the predictor. Significant values in bold
Order 1	Order 2	Ratio	p-value
Carnivora	Artiodactyla	1.04895	0.999999
Diprotodontia	Artiodactyla	1.22281	0.99996
Perissodactyla	Artiodactyla	0.714791	0.909365
Primates	Artiodactyla	0.466019	0.074784
Proboscidea	Artiodactyla	3.07402	0.035573
Rodentia	Artiodactyla	1.47398	0.978851
Sirenia	Artiodactyla	0.025219	0.999173
Diprotodontia	Carnivora	1.16575	0.999995
Perissodactyla	Carnivora	0.681437	0.900471
Primates	Carnivora	0.444274	0.111197
Proboscidea	Carnivora	2.93058	0.088916
Rodentia	Carnivora	1.4052	0.992819
Sirenia	Carnivora	0.024042	0.999102
Perissodactyla	Diprotodontia	0.584546	0.985188
Primates	Diprotodontia	0.381104	0.730905
Proboscidea	Diprotodontia	2.51389	0.832626
Rodentia	Diprotodontia	1.2054	0.999993
Sirenia	Diprotodontia	0.020624	0.998856
Primates	Perissodactyla	0.651966	0.899989
Proboscidea	Perissodactyla	4.30058	0.010888
Rodentia	Perissodactyla	2.06212	0.750044
Sirenia	Perissodactyla	0.035281	0.99956
Proboscidea	Primates	6.59633	0.000141
Rodentia	Primates	3.16292	0.18135
Sirenia	Primates	0.054115	0.999823
Rodentia	Proboscidea	0.479497	0.831953
Sirenia	Proboscidea	0.008204	0.995522
Sirenia	Rodentia	0.017109	0.998434

## Sheet: 9. Oralcontaminant ratio tests
Supplementary Table 9. Results of generalised linear hypothesis testing based on logistic regression with oral metagenomic proportion (estimated using decOM) as the response and order as the predictor. Significant values in bold.
Order1	Order2	Ratio	p.value
Carnivora	Artiodactyla	1.78716	7.35584e-05
Diprotodontia	Artiodactyla	1.38699	0.00173766
Perissodactyla	Artiodactyla	1.2712	4.03774e-07
Primates	Artiodactyla	2.6899	0
Proboscidea	Artiodactyla	0.771344	0.00675129
Rodentia	Artiodactyla	1.66109	0
Sirenia	Artiodactyla	0.446351	1.11108e-09
Diprotodontia	Carnivora	0.776087	0.314927
Perissodactyla	Carnivora	0.711295	0.0613161
Primates	Carnivora	1.50512	0.0156421
Proboscidea	Carnivora	0.431602	3.70254e-07
Rodentia	Carnivora	0.929459	0.704802
Sirenia	Carnivora	0.249754	1.64313e-13
Perissodactyla	Diprotodontia	0.916514	0.704802
Primates	Diprotodontia	1.93937	1.28036e-10
Proboscidea	Diprotodontia	0.556126	3.52593e-06
Rodentia	Diprotodontia	1.19762	0.301877
Sirenia	Diprotodontia	0.321812	1.36291e-12
Primates	Perissodactyla	2.11603	0
Proboscidea	Perissodactyla	0.606784	5.18526e-08
Rodentia	Perissodactyla	1.30671	0.000495176
Sirenia	Perissodactyla	0.351126	2.33147e-14
Proboscidea	Primates	0.286756	0
Rodentia	Primates	0.617531	1.05049e-12
Sirenia	Primates	0.165936	0
Rodentia	Proboscidea	2.15351	4.88498e-15
Sirenia	Proboscidea	0.578667	0.00163218
Sirenia	Rodentia	0.268709	0
